# Supplementary material for: Distinct vascular genomic response of proton and gamma radiation—A pilot investigation
Source: PLoS One. 2019 Feb 11;14(2):e0207503. doi: 10.1371/journal.pone.0207503 (PMC6370185; doi:10.1371/journal.pone.0207503)
Supplement: S1 Table — (XLSX) [file pone.0207503.s001.xlsx]

## Sheet: S4_table
S1 Table. List of the top 300 genes that present a dose-dependent increase expression in response to proton radiation sorted by q-value.
Gene symbol	FDR	Description	GeneCards link	GeneCards link
Mdm2	0.015	transformed mouse 3T3 cell double minute 2 [Source:MGI Symbol;Acc:MGI:96952]	http://www.genecards.org/cgi-bin/carddisp.pl?gene=MDM2	http://www.genecards.org/cgi-bin/carddisp.pl?gene=MDM2
Aen	0.015	apoptosis enhancing nuclease [Source:MGI Symbol;Acc:MGI:1915298]	http://www.genecards.org/cgi-bin/carddisp.pl?gene=AEN	http://www.genecards.org/cgi-bin/carddisp.pl?gene=AEN
Eif2ak4	0.022	eukaryotic translation initiation factor 2 alpha kinase 4 [Source:MGI Symbol;Acc:MGI:1353427]	http://www.genecards.org/cgi-bin/carddisp.pl?gene=EIF2AK4	http://www.genecards.org/cgi-bin/carddisp.pl?gene=EIF2AK4
Cdkn1a	0.022	cyclin-dependent kinase inhibitor 1A (P21) [Source:MGI Symbol;Acc:MGI:104556]	http://www.genecards.org/cgi-bin/carddisp.pl?gene=CDKN1A	http://www.genecards.org/cgi-bin/carddisp.pl?gene=CDKN1A
Ephx1	0.022	epoxide hydrolase 1, microsomal [Source:MGI Symbol;Acc:MGI:95405]	http://www.genecards.org/cgi-bin/carddisp.pl?gene=EPHX1	http://www.genecards.org/cgi-bin/carddisp.pl?gene=EPHX1
Bax	0.03	BCL2-associated X protein [Source:MGI Symbol;Acc:MGI:99702]	http://www.genecards.org/cgi-bin/carddisp.pl?gene=BAX	http://www.genecards.org/cgi-bin/carddisp.pl?gene=BAX
Gtse1	0.03	G two S phase expressed protein 1 [Source:MGI Symbol;Acc:MGI:1352755]	http://www.genecards.org/cgi-bin/carddisp.pl?gene=GTSE1	http://www.genecards.org/cgi-bin/carddisp.pl?gene=GTSE1
Slc19a2	0.03	solute carrier family 19 (thiamine transporter), member 2 [Source:MGI Symbol;Acc:MGI:1928761]	http://www.genecards.org/cgi-bin/carddisp.pl?gene=SLC19A2	http://www.genecards.org/cgi-bin/carddisp.pl?gene=SLC19A2
Ddit4l	0.03	DNA-damage-inducible transcript 4-like [Source:MGI Symbol;Acc:MGI:1920534]	http://www.genecards.org/cgi-bin/carddisp.pl?gene=DDIT4L	http://www.genecards.org/cgi-bin/carddisp.pl?gene=DDIT4L
Ccng1	0.04	cyclin G1 [Source:MGI Symbol;Acc:MGI:102890]	http://www.genecards.org/cgi-bin/carddisp.pl?gene=CCNG1	http://www.genecards.org/cgi-bin/carddisp.pl?gene=CCNG1
Eif2ak2	0.04	eukaryotic translation initiation factor 2-alpha kinase 2 [Source:MGI Symbol;Acc:MGI:1353449]	http://www.genecards.org/cgi-bin/carddisp.pl?gene=EIF2AK2	http://www.genecards.org/cgi-bin/carddisp.pl?gene=EIF2AK2
Npepps	0.0485	aminopeptidase puromycin sensitive [Source:MGI Symbol;Acc:MGI:1101358]	http://www.genecards.org/cgi-bin/carddisp.pl?gene=NPEPPS	http://www.genecards.org/cgi-bin/carddisp.pl?gene=NPEPPS
9030617O03Rik	0.0485	RIKEN cDNA 9030617O03 gene [Source:MGI Symbol;Acc:MGI:2444813]	http://www.genecards.org/cgi-bin/carddisp.pl?gene=9030617O03RIK	http://www.genecards.org/cgi-bin/carddisp.pl?gene=9030617O03RIK
Trp53inp1	0.0485	transformation related protein 53 inducible nuclear protein 1 [Source:MGI Symbol;Acc:MGI:1926609]	http://www.genecards.org/cgi-bin/carddisp.pl?gene=TRP53INP1	http://www.genecards.org/cgi-bin/carddisp.pl?gene=TRP53INP1
Tex10	0.0485	testis expressed gene 10 [Source:MGI Symbol;Acc:MGI:1344413]	http://www.genecards.org/cgi-bin/carddisp.pl?gene=TEX10	http://www.genecards.org/cgi-bin/carddisp.pl?gene=TEX10
Eda2r	0.0485	ectodysplasin A2 receptor [Source:MGI Symbol;Acc:MGI:2442860]	http://www.genecards.org/cgi-bin/carddisp.pl?gene=EDA2R	http://www.genecards.org/cgi-bin/carddisp.pl?gene=EDA2R
Ckap2	0.0485	cytoskeleton associated protein 2 [Source:MGI Symbol;Acc:MGI:1931797]	http://www.genecards.org/cgi-bin/carddisp.pl?gene=CKAP2	http://www.genecards.org/cgi-bin/carddisp.pl?gene=CKAP2
Dcxr	0.0485	dicarbonyl L-xylulose reductase [Source:MGI Symbol;Acc:MGI:1915130]	http://www.genecards.org/cgi-bin/carddisp.pl?gene=DCXR	http://www.genecards.org/cgi-bin/carddisp.pl?gene=DCXR
Commd3	0.0485	COMM domain containing 3 [Source:MGI Symbol;Acc:MGI:88218]	http://www.genecards.org/cgi-bin/carddisp.pl?gene=COMMD3	http://www.genecards.org/cgi-bin/carddisp.pl?gene=COMMD3
Ano3	0.0485	anoctamin 3 [Source:MGI Symbol;Acc:MGI:3613666]	http://www.genecards.org/cgi-bin/carddisp.pl?gene=ANO3	http://www.genecards.org/cgi-bin/carddisp.pl?gene=ANO3
Htt	0.0759091	huntingtin [Source:MGI Symbol;Acc:MGI:96067]	http://www.genecards.org/cgi-bin/carddisp.pl?gene=HTT	http://www.genecards.org/cgi-bin/carddisp.pl?gene=HTT
Acap2	0.0759091	ArfGAP with coiled-coil, ankyrin repeat and PH domains 2 [Source:MGI Symbol;Acc:MGI:1925868]	http://www.genecards.org/cgi-bin/carddisp.pl?gene=ACAP2	http://www.genecards.org/cgi-bin/carddisp.pl?gene=ACAP2
Ddx3x	0.0882759	DEAD/H (Asp-Glu-Ala-Asp/His) box polypeptide 3, X-linked [Source:MGI Symbol;Acc:MGI:103064]	http://www.genecards.org/cgi-bin/carddisp.pl?gene=DDX3X	http://www.genecards.org/cgi-bin/carddisp.pl?gene=DDX3X
Ppm1d	0.0882759	protein phosphatase 1D magnesium-dependent, delta isoform [Source:MGI Symbol;Acc:MGI:1858214]	http://www.genecards.org/cgi-bin/carddisp.pl?gene=PPM1D	http://www.genecards.org/cgi-bin/carddisp.pl?gene=PPM1D
Igf2r	0.0882759	insulin-like growth factor 2 receptor [Source:MGI Symbol;Acc:MGI:96435]	http://www.genecards.org/cgi-bin/carddisp.pl?gene=IGF2R	http://www.genecards.org/cgi-bin/carddisp.pl?gene=IGF2R
Gdf15	0.0882759	growth differentiation factor 15 [Source:MGI Symbol;Acc:MGI:1346047]	http://www.genecards.org/cgi-bin/carddisp.pl?gene=GDF15	http://www.genecards.org/cgi-bin/carddisp.pl?gene=GDF15
Arhgap11a	0.0882759	Rho GTPase activating protein 11A [Source:MGI Symbol;Acc:MGI:2444300]	http://www.genecards.org/cgi-bin/carddisp.pl?gene=ARHGAP11A	http://www.genecards.org/cgi-bin/carddisp.pl?gene=ARHGAP11A
Ccdc71	0.0882759	coiled-coil domain containing 71 [Source:MGI Symbol;Acc:MGI:1919704]	http://www.genecards.org/cgi-bin/carddisp.pl?gene=CCDC71	http://www.genecards.org/cgi-bin/carddisp.pl?gene=CCDC71
Cd80	0.0882759	CD80 antigen [Source:MGI Symbol;Acc:MGI:101775]	http://www.genecards.org/cgi-bin/carddisp.pl?gene=CD80	http://www.genecards.org/cgi-bin/carddisp.pl?gene=CD80
Fbxl20	0.121212	F-box and leucine-rich repeat protein 20 [Source:MGI Symbol;Acc:MGI:1919444]	http://www.genecards.org/cgi-bin/carddisp.pl?gene=FBXL20	http://www.genecards.org/cgi-bin/carddisp.pl?gene=FBXL20
4632434I11Rik	0.121212	RIKEN cDNA 4632434I11 gene [Source:MGI Symbol;Acc:MGI:1921291]	http://www.genecards.org/cgi-bin/carddisp.pl?gene=4632434I11RIK	http://www.genecards.org/cgi-bin/carddisp.pl?gene=4632434I11RIK
Rps27l	0.121212	ribosomal protein S27-like [Source:MGI Symbol;Acc:MGI:1915191]	http://www.genecards.org/cgi-bin/carddisp.pl?gene=RPS27L	http://www.genecards.org/cgi-bin/carddisp.pl?gene=RPS27L
Pign	0.121212	phosphatidylinositol glycan anchor biosynthesis, class N [Source:MGI Symbol;Acc:MGI:1351629]	http://www.genecards.org/cgi-bin/carddisp.pl?gene=PIGN	http://www.genecards.org/cgi-bin/carddisp.pl?gene=PIGN
Prkdc	0.128409	protein kinase, DNA activated, catalytic polypeptide [Source:MGI Symbol;Acc:MGI:104779]	http://www.genecards.org/cgi-bin/carddisp.pl?gene=PRKDC	http://www.genecards.org/cgi-bin/carddisp.pl?gene=PRKDC
Rbbp5	0.128409	retinoblastoma binding protein 5 [Source:MGI Symbol;Acc:MGI:1918367]	http://www.genecards.org/cgi-bin/carddisp.pl?gene=RBBP5	http://www.genecards.org/cgi-bin/carddisp.pl?gene=RBBP5
Nsf	0.128409	N-ethylmaleimide sensitive fusion protein [Source:MGI Symbol;Acc:MGI:104560]	http://www.genecards.org/cgi-bin/carddisp.pl?gene=NSF	http://www.genecards.org/cgi-bin/carddisp.pl?gene=NSF
Celf5	0.128409	CUGBP, Elav-like family member 5 [Source:MGI Symbol;Acc:MGI:2442333]	http://www.genecards.org/cgi-bin/carddisp.pl?gene=CELF5	http://www.genecards.org/cgi-bin/carddisp.pl?gene=CELF5
Thyn1	0.128409	thymocyte nuclear protein 1 [Source:MGI Symbol;Acc:MGI:1925112]	http://www.genecards.org/cgi-bin/carddisp.pl?gene=THYN1	http://www.genecards.org/cgi-bin/carddisp.pl?gene=THYN1
Aaas	0.128409	achalasia, adrenocortical insufficiency, alacrimia [Source:MGI Symbol;Acc:MGI:2443767]	http://www.genecards.org/cgi-bin/carddisp.pl?gene=AAAS	http://www.genecards.org/cgi-bin/carddisp.pl?gene=AAAS
4933407H18Rik	0.128409	RIKEN cDNA 4933407H18 gene [Source:MGI Symbol;Acc:MGI:1918351]	http://www.genecards.org/cgi-bin/carddisp.pl?gene=4933407H18RIK	http://www.genecards.org/cgi-bin/carddisp.pl?gene=4933407H18RIK
Eftud1	0.128409	elongation factor Tu GTP binding domain containing 1 [Source:MGI Symbol;Acc:MGI:2141969]	http://www.genecards.org/cgi-bin/carddisp.pl?gene=EFTUD1	http://www.genecards.org/cgi-bin/carddisp.pl?gene=EFTUD1
Dnm3	0.128409	dynamin 3 [Source:MGI Symbol;Acc:MGI:1341299]	http://www.genecards.org/cgi-bin/carddisp.pl?gene=DNM3	http://www.genecards.org/cgi-bin/carddisp.pl?gene=DNM3
Pqlc3	0.128409	PQ loop repeat containing [Source:MGI Symbol;Acc:MGI:2444067]	http://www.genecards.org/cgi-bin/carddisp.pl?gene=PQLC3	http://www.genecards.org/cgi-bin/carddisp.pl?gene=PQLC3
Zfp874a	0.128409	zinc finger protein 874a [Source:MGI Symbol;Acc:MGI:3040703]	http://www.genecards.org/cgi-bin/carddisp.pl?gene=ZFP874A	http://www.genecards.org/cgi-bin/carddisp.pl?gene=ZFP874A
Lrch3	0.165	leucine-rich repeats and calponin homology (CH) domain containing 3 [Source:MGI Symbol;Acc:MGI:1917394]	http://www.genecards.org/cgi-bin/carddisp.pl?gene=LRCH3	http://www.genecards.org/cgi-bin/carddisp.pl?gene=LRCH3
Sesn2	0.165	sestrin 2 [Source:MGI Symbol;Acc:MGI:2651874]	http://www.genecards.org/cgi-bin/carddisp.pl?gene=SESN2	http://www.genecards.org/cgi-bin/carddisp.pl?gene=SESN2
Rbm41	0.165	RNA binding motif protein 41 [Source:MGI Symbol;Acc:MGI:2444923]	http://www.genecards.org/cgi-bin/carddisp.pl?gene=RBM41	http://www.genecards.org/cgi-bin/carddisp.pl?gene=RBM41
Rnf169	0.165	ring finger protein 169 [Source:MGI Symbol;Acc:MGI:1920257]	http://www.genecards.org/cgi-bin/carddisp.pl?gene=RNF169	http://www.genecards.org/cgi-bin/carddisp.pl?gene=RNF169
Bmi1	0.208462	Bmi1 polycomb ring finger oncogene [Source:MGI Symbol;Acc:MGI:88174]	http://www.genecards.org/cgi-bin/carddisp.pl?gene=BMI1	http://www.genecards.org/cgi-bin/carddisp.pl?gene=BMI1
Rint1	0.208462	RAD50 interactor 1 [Source:MGI Symbol;Acc:MGI:1916233]	http://www.genecards.org/cgi-bin/carddisp.pl?gene=RINT1	http://www.genecards.org/cgi-bin/carddisp.pl?gene=RINT1
Eef2	0.208462	eukaryotic translation elongation factor 2 [Source:MGI Symbol;Acc:MGI:95288]	http://www.genecards.org/cgi-bin/carddisp.pl?gene=EEF2	http://www.genecards.org/cgi-bin/carddisp.pl?gene=EEF2
Rbm15	0.208462	RNA binding motif protein 15 [Source:MGI Symbol;Acc:MGI:2443205]	http://www.genecards.org/cgi-bin/carddisp.pl?gene=RBM15	http://www.genecards.org/cgi-bin/carddisp.pl?gene=RBM15
Rab22a	0.253158	RAB22A, member RAS oncogene family [Source:MGI Symbol;Acc:MGI:105072]	http://www.genecards.org/cgi-bin/carddisp.pl?gene=RAB22A	http://www.genecards.org/cgi-bin/carddisp.pl?gene=RAB22A
Fbxw7	0.253158	F-box and WD-40 domain protein 7 [Source:MGI Symbol;Acc:MGI:1354695]	http://www.genecards.org/cgi-bin/carddisp.pl?gene=FBXW7	http://www.genecards.org/cgi-bin/carddisp.pl?gene=FBXW7
Exoc4	0.253158	exocyst complex component 4 [Source:MGI Symbol;Acc:MGI:1096376]	http://www.genecards.org/cgi-bin/carddisp.pl?gene=EXOC4	http://www.genecards.org/cgi-bin/carddisp.pl?gene=EXOC4
Qars	0.253158	glutaminyl-tRNA synthetase [Source:MGI Symbol;Acc:MGI:1915851]	http://www.genecards.org/cgi-bin/carddisp.pl?gene=QARS	http://www.genecards.org/cgi-bin/carddisp.pl?gene=QARS
Wdr11	0.253158	WD repeat domain 11 [Source:MGI Symbol;Acc:MGI:1920230]	http://www.genecards.org/cgi-bin/carddisp.pl?gene=WDR11	http://www.genecards.org/cgi-bin/carddisp.pl?gene=WDR11
Polr2a	0.267681	polymerase (RNA) II (DNA directed) polypeptide A [Source:MGI Symbol;Acc:MGI:98086]	http://www.genecards.org/cgi-bin/carddisp.pl?gene=POLR2A	http://www.genecards.org/cgi-bin/carddisp.pl?gene=POLR2A
Pmaip1	0.267681	phorbol-12-myristate-13-acetate-induced protein 1 [Source:MGI Symbol;Acc:MGI:1930146]	http://www.genecards.org/cgi-bin/carddisp.pl?gene=PMAIP1	http://www.genecards.org/cgi-bin/carddisp.pl?gene=PMAIP1
Cdc42bpg	0.267681	CDC42 binding protein kinase gamma (DMPK-like) [Source:MGI Symbol;Acc:MGI:2652845]	http://www.genecards.org/cgi-bin/carddisp.pl?gene=CDC42BPG	http://www.genecards.org/cgi-bin/carddisp.pl?gene=CDC42BPG
Mybl1	0.267681	myeloblastosis oncogene-like 1 [Source:MGI Symbol;Acc:MGI:99925]	http://www.genecards.org/cgi-bin/carddisp.pl?gene=MYBL1	http://www.genecards.org/cgi-bin/carddisp.pl?gene=MYBL1
Mtmr9	0.267681	myotubularin related protein 9 [Source:MGI Symbol;Acc:MGI:2442842]	http://www.genecards.org/cgi-bin/carddisp.pl?gene=MTMR9	http://www.genecards.org/cgi-bin/carddisp.pl?gene=MTMR9
Wdr7	0.267681	WD repeat domain 7 [Source:MGI Symbol;Acc:MGI:1860197]	http://www.genecards.org/cgi-bin/carddisp.pl?gene=WDR7	http://www.genecards.org/cgi-bin/carddisp.pl?gene=WDR7
Abhd4	0.267681	abhydrolase domain containing 4 [Source:MGI Symbol;Acc:MGI:1915938]	http://www.genecards.org/cgi-bin/carddisp.pl?gene=ABHD4	http://www.genecards.org/cgi-bin/carddisp.pl?gene=ABHD4
Zfp180	0.267681	zinc finger protein 180 [Source:MGI Symbol;Acc:MGI:1923701]	http://www.genecards.org/cgi-bin/carddisp.pl?gene=ZFP180	http://www.genecards.org/cgi-bin/carddisp.pl?gene=ZFP180
Ppp2r5d	0.267681	protein phosphatase 2, regulatory subunit B (B56), delta isoform [Source:MGI Symbol;Acc:MGI:2388481]	http://www.genecards.org/cgi-bin/carddisp.pl?gene=PPP2R5D	http://www.genecards.org/cgi-bin/carddisp.pl?gene=PPP2R5D
Olfr1029	0.267681	olfactory receptor 1029 [Source:MGI Symbol;Acc:MGI:3030863]	http://www.genecards.org/cgi-bin/carddisp.pl?gene=OLFR1029	http://www.genecards.org/cgi-bin/carddisp.pl?gene=OLFR1029
Exoc5	0.267681	exocyst complex component 5 [Source:MGI Symbol;Acc:MGI:2145645]	http://www.genecards.org/cgi-bin/carddisp.pl?gene=EXOC5	http://www.genecards.org/cgi-bin/carddisp.pl?gene=EXOC5
Ei24	0.267681	etoposide induced 2.4 mRNA [Source:MGI Symbol;Acc:MGI:108090]	http://www.genecards.org/cgi-bin/carddisp.pl?gene=EI24	http://www.genecards.org/cgi-bin/carddisp.pl?gene=EI24
Top3a	0.300128	topoisomerase (DNA) III alpha [Source:MGI Symbol;Acc:MGI:1197527]	http://www.genecards.org/cgi-bin/carddisp.pl?gene=TOP3A	http://www.genecards.org/cgi-bin/carddisp.pl?gene=TOP3A
Pkn2	0.300128	protein kinase N2 [Source:MGI Symbol;Acc:MGI:109211]	http://www.genecards.org/cgi-bin/carddisp.pl?gene=PKN2	http://www.genecards.org/cgi-bin/carddisp.pl?gene=PKN2
Snx13	0.300128	sorting nexin 13 [Source:MGI Symbol;Acc:MGI:2661416]	http://www.genecards.org/cgi-bin/carddisp.pl?gene=SNX13	http://www.genecards.org/cgi-bin/carddisp.pl?gene=SNX13
Ddx46	0.300128	DEAD (Asp-Glu-Ala-Asp) box polypeptide 46 [Source:MGI Symbol;Acc:MGI:1920895]	http://www.genecards.org/cgi-bin/carddisp.pl?gene=DDX46	http://www.genecards.org/cgi-bin/carddisp.pl?gene=DDX46
Sp3	0.300128	trans-acting transcription factor 3 [Source:MGI Symbol;Acc:MGI:1277166]	http://www.genecards.org/cgi-bin/carddisp.pl?gene=SP3	http://www.genecards.org/cgi-bin/carddisp.pl?gene=SP3
Fam110a	0.300128	family with sequence similarity 110, member A [Source:MGI Symbol;Acc:MGI:1921097]	http://www.genecards.org/cgi-bin/carddisp.pl?gene=FAM110A	http://www.genecards.org/cgi-bin/carddisp.pl?gene=FAM110A
Glmn	0.300128	glomulin, FKBP associated protein [Source:MGI Symbol;Acc:MGI:2141180]	http://www.genecards.org/cgi-bin/carddisp.pl?gene=GLMN	http://www.genecards.org/cgi-bin/carddisp.pl?gene=GLMN
Rps29	0.300128	ribosomal protein S29 [Source:MGI Symbol;Acc:MGI:107681]	http://www.genecards.org/cgi-bin/carddisp.pl?gene=RPS29	http://www.genecards.org/cgi-bin/carddisp.pl?gene=RPS29
Sec24a	0.300128	Sec24 related gene family, member A (S. cerevisiae) [Source:MGI Symbol;Acc:MGI:1924621]	http://www.genecards.org/cgi-bin/carddisp.pl?gene=SEC24A	http://www.genecards.org/cgi-bin/carddisp.pl?gene=SEC24A
Ankfy1	0.350119	ankyrin repeat and FYVE domain containing 1 [Source:MGI Symbol;Acc:MGI:1337008]	http://www.genecards.org/cgi-bin/carddisp.pl?gene=ANKFY1	http://www.genecards.org/cgi-bin/carddisp.pl?gene=ANKFY1
Tmem209	0.350119	transmembrane protein 209 [Source:MGI Symbol;Acc:MGI:1919899]	http://www.genecards.org/cgi-bin/carddisp.pl?gene=TMEM209	http://www.genecards.org/cgi-bin/carddisp.pl?gene=TMEM209
Ate1	0.350119	arginyltransferase 1 [Source:MGI Symbol;Acc:MGI:1333870]	http://www.genecards.org/cgi-bin/carddisp.pl?gene=ATE1	http://www.genecards.org/cgi-bin/carddisp.pl?gene=ATE1
4921517L17Rik	0.350119	RIKEN cDNA 4921517L17 gene [Source:MGI Symbol;Acc:MGI:1918123]	http://www.genecards.org/cgi-bin/carddisp.pl?gene=4921517L17RIK	http://www.genecards.org/cgi-bin/carddisp.pl?gene=4921517L17RIK
Tor1aip2	0.350119	torsin A interacting protein 2 [Source:MGI Symbol;Acc:MGI:3582695]	http://www.genecards.org/cgi-bin/carddisp.pl?gene=TOR1AIP2	http://www.genecards.org/cgi-bin/carddisp.pl?gene=TOR1AIP2
Ltn1	0.350119	listerin E3 ubiquitin protein ligase 1 [Source:MGI Symbol;Acc:MGI:1926163]	http://www.genecards.org/cgi-bin/carddisp.pl?gene=LTN1	http://www.genecards.org/cgi-bin/carddisp.pl?gene=LTN1
Apaf1	0.384894	apoptotic peptidase activating factor 1 [Source:MGI Symbol;Acc:MGI:1306796]	http://www.genecards.org/cgi-bin/carddisp.pl?gene=APAF1	http://www.genecards.org/cgi-bin/carddisp.pl?gene=APAF1
Tert	0.384894	telomerase reverse transcriptase [Source:MGI Symbol;Acc:MGI:1202709]	http://www.genecards.org/cgi-bin/carddisp.pl?gene=TERT	http://www.genecards.org/cgi-bin/carddisp.pl?gene=TERT
Zmat3	0.384894	zinc finger matrin type 3 [Source:MGI Symbol;Acc:MGI:1195270]	http://www.genecards.org/cgi-bin/carddisp.pl?gene=ZMAT3	http://www.genecards.org/cgi-bin/carddisp.pl?gene=ZMAT3
Eed	0.384894	embryonic ectoderm development [Source:MGI Symbol;Acc:MGI:95286]	http://www.genecards.org/cgi-bin/carddisp.pl?gene=EED	http://www.genecards.org/cgi-bin/carddisp.pl?gene=EED
Synrg	0.384894	synergin, gamma [Source:MGI Symbol;Acc:MGI:1354742]	http://www.genecards.org/cgi-bin/carddisp.pl?gene=SYNRG	http://www.genecards.org/cgi-bin/carddisp.pl?gene=SYNRG
Phf16	0.384894	PHD finger protein 16 [Source:MGI Symbol;Acc:MGI:2148019]	http://www.genecards.org/cgi-bin/carddisp.pl?gene=PHF16	http://www.genecards.org/cgi-bin/carddisp.pl?gene=PHF16
Slx4	0.384894	SLX4 structure-specific endonuclease subunit homolog (S. cerevisiae) [Source:MGI Symbol;Acc:MGI:106299]	http://www.genecards.org/cgi-bin/carddisp.pl?gene=SLX4	http://www.genecards.org/cgi-bin/carddisp.pl?gene=SLX4
Ehbp1	0.384894	EH domain binding protein 1 [Source:MGI Symbol;Acc:MGI:2667252]	http://www.genecards.org/cgi-bin/carddisp.pl?gene=EHBP1	http://www.genecards.org/cgi-bin/carddisp.pl?gene=EHBP1
Siva1	0.384894	SIVA1, apoptosis-inducing factor [Source:MGI Symbol;Acc:MGI:1353606]	http://www.genecards.org/cgi-bin/carddisp.pl?gene=SIVA1	http://www.genecards.org/cgi-bin/carddisp.pl?gene=SIVA1
Gm16197	0.384894	predicted gene 16197 [Source:MGI Symbol;Acc:MGI:3801771]	http://www.genecards.org/cgi-bin/carddisp.pl?gene=GM16197	http://www.genecards.org/cgi-bin/carddisp.pl?gene=GM16197
Hipk1	0.425	homeodomain interacting protein kinase 1 [Source:MGI Symbol;Acc:MGI:1314873]	http://www.genecards.org/cgi-bin/carddisp.pl?gene=HIPK1	http://www.genecards.org/cgi-bin/carddisp.pl?gene=HIPK1
Arih1	0.425	ariadne ubiquitin-conjugating enzyme E2 binding protein homolog 1 (Drosophila) [Source:MGI Symbol;Acc:MGI:1344363]	http://www.genecards.org/cgi-bin/carddisp.pl?gene=ARIH1	http://www.genecards.org/cgi-bin/carddisp.pl?gene=ARIH1
Polr2c	0.425	polymerase (RNA) II (DNA directed) polypeptide C [Source:MGI Symbol;Acc:MGI:109299]	http://www.genecards.org/cgi-bin/carddisp.pl?gene=POLR2C	http://www.genecards.org/cgi-bin/carddisp.pl?gene=POLR2C
Urb2	0.425	URB2 ribosome biogenesis 2 homolog (S. cerevisiae) [Source:MGI Symbol;Acc:MGI:2681124]	http://www.genecards.org/cgi-bin/carddisp.pl?gene=URB2	http://www.genecards.org/cgi-bin/carddisp.pl?gene=URB2
Phip	0.425	pleckstrin homology domain interacting protein [Source:MGI Symbol;Acc:MGI:1932404]	http://www.genecards.org/cgi-bin/carddisp.pl?gene=PHIP	http://www.genecards.org/cgi-bin/carddisp.pl?gene=PHIP
Rfx7	0.425	regulatory factor X, 7 [Source:MGI Symbol;Acc:MGI:2442675]	http://www.genecards.org/cgi-bin/carddisp.pl?gene=RFX7	http://www.genecards.org/cgi-bin/carddisp.pl?gene=RFX7
Vopp1	0.425	vesicular, overexpressed in cancer, prosurvival protein 1 [Source:MGI Symbol;Acc:MGI:2141658]	http://www.genecards.org/cgi-bin/carddisp.pl?gene=VOPP1	http://www.genecards.org/cgi-bin/carddisp.pl?gene=VOPP1
Rc3h1	0.425	RING CCCH (C3H) domains 1 [Source:MGI Symbol;Acc:MGI:2685397]	http://www.genecards.org/cgi-bin/carddisp.pl?gene=RC3H1	http://www.genecards.org/cgi-bin/carddisp.pl?gene=RC3H1
Phlda3	0.425	pleckstrin homology-like domain, family A, member 3 [Source:MGI Symbol;Acc:MGI:1351485]	http://www.genecards.org/cgi-bin/carddisp.pl?gene=PHLDA3	http://www.genecards.org/cgi-bin/carddisp.pl?gene=PHLDA3
Setx	0.425	senataxin [Source:MGI Symbol;Acc:MGI:2443480]	http://www.genecards.org/cgi-bin/carddisp.pl?gene=SETX	http://www.genecards.org/cgi-bin/carddisp.pl?gene=SETX
Homer3	0.453193	homer homolog 3 (Drosophila) [Source:MGI Symbol;Acc:MGI:1347359]	http://www.genecards.org/cgi-bin/carddisp.pl?gene=HOMER3	http://www.genecards.org/cgi-bin/carddisp.pl?gene=HOMER3
Dennd2c	0.453193	DENN/MADD domain containing 2C [Source:MGI Symbol;Acc:MGI:3036254]	http://www.genecards.org/cgi-bin/carddisp.pl?gene=DENND2C	http://www.genecards.org/cgi-bin/carddisp.pl?gene=DENND2C
Mtmr1	0.453193	myotubularin related protein 1 [Source:MGI Symbol;Acc:MGI:1858271]	http://www.genecards.org/cgi-bin/carddisp.pl?gene=MTMR1	http://www.genecards.org/cgi-bin/carddisp.pl?gene=MTMR1
Sos1	0.453193	son of sevenless homolog 1 (Drosophila) [Source:MGI Symbol;Acc:MGI:98354]	http://www.genecards.org/cgi-bin/carddisp.pl?gene=SOS1	http://www.genecards.org/cgi-bin/carddisp.pl?gene=SOS1
Pfkfb2	0.453193	6-phosphofructo-2-kinase/fructose-2,6-biphosphatase 2 [Source:MGI Symbol;Acc:MGI:107815]	http://www.genecards.org/cgi-bin/carddisp.pl?gene=PFKFB2	http://www.genecards.org/cgi-bin/carddisp.pl?gene=PFKFB2
Atrn	0.453193	attractin [Source:MGI Symbol;Acc:MGI:1341628]	http://www.genecards.org/cgi-bin/carddisp.pl?gene=ATRN	http://www.genecards.org/cgi-bin/carddisp.pl?gene=ATRN
Dhx35	0.453193	DEAH (Asp-Glu-Ala-His) box polypeptide 35 [Source:MGI Symbol;Acc:MGI:1918965]	http://www.genecards.org/cgi-bin/carddisp.pl?gene=DHX35	http://www.genecards.org/cgi-bin/carddisp.pl?gene=DHX35
Tceb3	0.453193	transcription elongation factor B (SIII), polypeptide 3 [Source:MGI Symbol;Acc:MGI:1351315]	http://www.genecards.org/cgi-bin/carddisp.pl?gene=TCEB3	http://www.genecards.org/cgi-bin/carddisp.pl?gene=TCEB3
Klhdc10	0.453193	kelch domain containing 10 [Source:MGI Symbol;Acc:MGI:1924038]	http://www.genecards.org/cgi-bin/carddisp.pl?gene=KLHDC10	http://www.genecards.org/cgi-bin/carddisp.pl?gene=KLHDC10
Agphd1	0.453193	aminoglycoside phosphotransferase domain containing 1 [Source:MGI Symbol;Acc:MGI:2443139]	http://www.genecards.org/cgi-bin/carddisp.pl?gene=AGPHD1	http://www.genecards.org/cgi-bin/carddisp.pl?gene=AGPHD1
Kif16b	0.453193	kinesin family member 16B [Source:MGI Symbol;Acc:MGI:1098240]	http://www.genecards.org/cgi-bin/carddisp.pl?gene=KIF16B	http://www.genecards.org/cgi-bin/carddisp.pl?gene=KIF16B
Hnrnpu	0.453193	heterogeneous nuclear ribonucleoprotein U [Source:MGI Symbol;Acc:MGI:1858195]	http://www.genecards.org/cgi-bin/carddisp.pl?gene=HNRNPU	http://www.genecards.org/cgi-bin/carddisp.pl?gene=HNRNPU
Eif5a2	0.453193	eukaryotic translation initiation factor 5A2 [Source:MGI Symbol;Acc:MGI:1933735]	http://www.genecards.org/cgi-bin/carddisp.pl?gene=EIF5A2	http://www.genecards.org/cgi-bin/carddisp.pl?gene=EIF5A2
Raet1c	0.453193	retinoic acid early transcript gamma [Source:MGI Symbol;Acc:MGI:109431]	http://www.genecards.org/cgi-bin/carddisp.pl?gene=RAET1C	http://www.genecards.org/cgi-bin/carddisp.pl?gene=RAET1C
Bves	0.453193	blood vessel epicardial substance [Source:MGI Symbol;Acc:MGI:1346013]	http://www.genecards.org/cgi-bin/carddisp.pl?gene=BVES	http://www.genecards.org/cgi-bin/carddisp.pl?gene=BVES
Pcnt	0.476368	pericentrin (kendrin) [Source:MGI Symbol;Acc:MGI:102722]	http://www.genecards.org/cgi-bin/carddisp.pl?gene=PCNT	http://www.genecards.org/cgi-bin/carddisp.pl?gene=PCNT
Emd	0.476368	emerin [Source:MGI Symbol;Acc:MGI:108117]	http://www.genecards.org/cgi-bin/carddisp.pl?gene=EMD	http://www.genecards.org/cgi-bin/carddisp.pl?gene=EMD
Gria3	0.476368	glutamate receptor, ionotropic, AMPA3 (alpha 3) [Source:MGI Symbol;Acc:MGI:95810]	http://www.genecards.org/cgi-bin/carddisp.pl?gene=GRIA3	http://www.genecards.org/cgi-bin/carddisp.pl?gene=GRIA3
Supt6h	0.476368	suppressor of Ty 6 homolog (S. cerevisiae) [Source:MGI Symbol;Acc:MGI:107726]	http://www.genecards.org/cgi-bin/carddisp.pl?gene=SUPT6H	http://www.genecards.org/cgi-bin/carddisp.pl?gene=SUPT6H
Slc2a9	0.476368	solute carrier family 2 (facilitated glucose transporter), member 9 [Source:MGI Symbol;Acc:MGI:2152844]	http://www.genecards.org/cgi-bin/carddisp.pl?gene=SLC2A9	http://www.genecards.org/cgi-bin/carddisp.pl?gene=SLC2A9
Bcl2l1	0.476368	BCL2-like 1 [Source:MGI Symbol;Acc:MGI:88139]	http://www.genecards.org/cgi-bin/carddisp.pl?gene=BCL2L1	http://www.genecards.org/cgi-bin/carddisp.pl?gene=BCL2L1
Lnp	0.476368	limb and neural patterns [Source:MGI Symbol;Acc:MGI:1918115]	http://www.genecards.org/cgi-bin/carddisp.pl?gene=LNP	http://www.genecards.org/cgi-bin/carddisp.pl?gene=LNP
Ints2	0.476368	integrator complex subunit 2 [Source:MGI Symbol;Acc:MGI:1917672]	http://www.genecards.org/cgi-bin/carddisp.pl?gene=INTS2	http://www.genecards.org/cgi-bin/carddisp.pl?gene=INTS2
Stxbp5	0.476368	syntaxin binding protein 5 (tomosyn) [Source:MGI Symbol;Acc:MGI:1926058]	http://www.genecards.org/cgi-bin/carddisp.pl?gene=STXBP5	http://www.genecards.org/cgi-bin/carddisp.pl?gene=STXBP5
Ahi1	0.476368	Abelson helper integration site 1 [Source:MGI Symbol;Acc:MGI:87971]	http://www.genecards.org/cgi-bin/carddisp.pl?gene=AHI1	http://www.genecards.org/cgi-bin/carddisp.pl?gene=AHI1
Thap2	0.476368	THAP domain containing, apoptosis associated protein 2 [Source:MGI Symbol;Acc:MGI:1914066]	http://www.genecards.org/cgi-bin/carddisp.pl?gene=THAP2	http://www.genecards.org/cgi-bin/carddisp.pl?gene=THAP2
Btg2	0.476368	B cell translocation gene 2, anti-proliferative [Source:MGI Symbol;Acc:MGI:108384]	http://www.genecards.org/cgi-bin/carddisp.pl?gene=BTG2	http://www.genecards.org/cgi-bin/carddisp.pl?gene=BTG2
Cpd	0.476368	carboxypeptidase D [Source:MGI Symbol;Acc:MGI:107265]	http://www.genecards.org/cgi-bin/carddisp.pl?gene=CPD	http://www.genecards.org/cgi-bin/carddisp.pl?gene=CPD
4933426M11Rik	0.476368	RIKEN cDNA 4933426M11 gene [Source:MGI Symbol;Acc:MGI:2444661]	http://www.genecards.org/cgi-bin/carddisp.pl?gene=4933426M11RIK	http://www.genecards.org/cgi-bin/carddisp.pl?gene=4933426M11RIK
Exoc2	0.476368	exocyst complex component 2 [Source:MGI Symbol;Acc:MGI:1913732]	http://www.genecards.org/cgi-bin/carddisp.pl?gene=EXOC2	http://www.genecards.org/cgi-bin/carddisp.pl?gene=EXOC2
Nup153	0.476368	nucleoporin 153 [Source:MGI Symbol;Acc:MGI:2385621]	http://www.genecards.org/cgi-bin/carddisp.pl?gene=NUP153	http://www.genecards.org/cgi-bin/carddisp.pl?gene=NUP153
Xpo7	0.476368	exportin 7 [Source:MGI Symbol;Acc:MGI:1929705]	http://www.genecards.org/cgi-bin/carddisp.pl?gene=XPO7	http://www.genecards.org/cgi-bin/carddisp.pl?gene=XPO7
Nubp1	0.476368	nucleotide binding protein 1 [Source:MGI Symbol;Acc:MGI:1347073]	http://www.genecards.org/cgi-bin/carddisp.pl?gene=NUBP1	http://www.genecards.org/cgi-bin/carddisp.pl?gene=NUBP1
Tbc1d23	0.476368	TBC1 domain family, member 23 [Source:MGI Symbol;Acc:MGI:1914831]	http://www.genecards.org/cgi-bin/carddisp.pl?gene=TBC1D23	http://www.genecards.org/cgi-bin/carddisp.pl?gene=TBC1D23
Lpin2	0.476368	lipin 2 [Source:MGI Symbol;Acc:MGI:1891341]	http://www.genecards.org/cgi-bin/carddisp.pl?gene=LPIN2	http://www.genecards.org/cgi-bin/carddisp.pl?gene=LPIN2
Smc5	0.476368	structural maintenance of chromosomes 5 [Source:MGI Symbol;Acc:MGI:2385088]	http://www.genecards.org/cgi-bin/carddisp.pl?gene=SMC5	http://www.genecards.org/cgi-bin/carddisp.pl?gene=SMC5
Kdm5c	0.476368	lysine (K)-specific demethylase 5C [Source:MGI Symbol;Acc:MGI:99781]	http://www.genecards.org/cgi-bin/carddisp.pl?gene=KDM5C	http://www.genecards.org/cgi-bin/carddisp.pl?gene=KDM5C
Itgb1	0.476368	integrin beta 1 (fibronectin receptor beta) [Source:MGI Symbol;Acc:MGI:96610]	http://www.genecards.org/cgi-bin/carddisp.pl?gene=ITGB1	http://www.genecards.org/cgi-bin/carddisp.pl?gene=ITGB1
Atf6	0.476368	activating transcription factor 6 [Source:MGI Symbol;Acc:MGI:1926157]	http://www.genecards.org/cgi-bin/carddisp.pl?gene=ATF6	http://www.genecards.org/cgi-bin/carddisp.pl?gene=ATF6
Dut	0.476368	deoxyuridine triphosphatase [Source:MGI Symbol;Acc:MGI:1346051]	http://www.genecards.org/cgi-bin/carddisp.pl?gene=DUT	http://www.genecards.org/cgi-bin/carddisp.pl?gene=DUT
Vps39	0.476368	vacuolar protein sorting 39 (yeast) [Source:MGI Symbol;Acc:MGI:2443189]	http://www.genecards.org/cgi-bin/carddisp.pl?gene=VPS39	http://www.genecards.org/cgi-bin/carddisp.pl?gene=VPS39
Slc35a3	0.476368	solute carrier family 35 (UDP-N-acetylglucosamine (UDP-GlcNAc) transporter), member 3 [Source:MGI Symbol;Acc:MGI:1917648]	http://www.genecards.org/cgi-bin/carddisp.pl?gene=SLC35A3	http://www.genecards.org/cgi-bin/carddisp.pl?gene=SLC35A3
Ipp	0.476368	IAP promoted placental gene [Source:MGI Symbol;Acc:MGI:96581]	http://www.genecards.org/cgi-bin/carddisp.pl?gene=IPP	http://www.genecards.org/cgi-bin/carddisp.pl?gene=IPP
Pcdh7	0.476368	protocadherin 7 [Source:MGI Symbol;Acc:MGI:1860487]	http://www.genecards.org/cgi-bin/carddisp.pl?gene=PCDH7	http://www.genecards.org/cgi-bin/carddisp.pl?gene=PCDH7
Uso1	0.476368	USO1 homolog, vesicle docking protein (yeast) [Source:MGI Symbol;Acc:MGI:1929095]	http://www.genecards.org/cgi-bin/carddisp.pl?gene=USO1	http://www.genecards.org/cgi-bin/carddisp.pl?gene=USO1
Glcci1	0.476368	glucocorticoid induced transcript 1 [Source:MGI Symbol;Acc:MGI:2179717]	http://www.genecards.org/cgi-bin/carddisp.pl?gene=GLCCI1	http://www.genecards.org/cgi-bin/carddisp.pl?gene=GLCCI1
Herc3	0.476368	hect domain and RLD 3 [Source:MGI Symbol;Acc:MGI:1921248]	http://www.genecards.org/cgi-bin/carddisp.pl?gene=HERC3	http://www.genecards.org/cgi-bin/carddisp.pl?gene=HERC3
Tmf1	0.476368	TATA element modulatory factor 1 [Source:MGI Symbol;Acc:MGI:2684999]	http://www.genecards.org/cgi-bin/carddisp.pl?gene=TMF1	http://www.genecards.org/cgi-bin/carddisp.pl?gene=TMF1
Cyfip1	0.476368	cytoplasmic FMR1 interacting protein 1 [Source:MGI Symbol;Acc:MGI:1338801]	http://www.genecards.org/cgi-bin/carddisp.pl?gene=CYFIP1	http://www.genecards.org/cgi-bin/carddisp.pl?gene=CYFIP1
Rps3	0.476368	ribosomal protein S3 [Source:MGI Symbol;Acc:MGI:1350917]	http://www.genecards.org/cgi-bin/carddisp.pl?gene=RPS3	http://www.genecards.org/cgi-bin/carddisp.pl?gene=RPS3
Eri1	0.476368	exoribonuclease 1 [Source:MGI Symbol;Acc:MGI:1914526]	http://www.genecards.org/cgi-bin/carddisp.pl?gene=ERI1	http://www.genecards.org/cgi-bin/carddisp.pl?gene=ERI1
Myst3	0.476368	MYST histone acetyltransferase (monocytic leukemia) 3 [Source:MGI Symbol;Acc:MGI:2442415]	http://www.genecards.org/cgi-bin/carddisp.pl?gene=MYST3	http://www.genecards.org/cgi-bin/carddisp.pl?gene=MYST3
Csrnp1	0.476368	cysteine-serine-rich nuclear protein 1 [Source:MGI Symbol;Acc:MGI:2387989]	http://www.genecards.org/cgi-bin/carddisp.pl?gene=CSRNP1	http://www.genecards.org/cgi-bin/carddisp.pl?gene=CSRNP1
Trpc1	0.476368	transient receptor potential cation channel, subfamily C, member 1 [Source:MGI Symbol;Acc:MGI:109528]	http://www.genecards.org/cgi-bin/carddisp.pl?gene=TRPC1	http://www.genecards.org/cgi-bin/carddisp.pl?gene=TRPC1
Clasp2	0.476368	CLIP associating protein 2 [Source:MGI Symbol;Acc:MGI:1923749]	http://www.genecards.org/cgi-bin/carddisp.pl?gene=CLASP2	http://www.genecards.org/cgi-bin/carddisp.pl?gene=CLASP2
Pcgf3	0.476368	polycomb group ring finger 3 [Source:MGI Symbol;Acc:MGI:1916837]	http://www.genecards.org/cgi-bin/carddisp.pl?gene=PCGF3	http://www.genecards.org/cgi-bin/carddisp.pl?gene=PCGF3
Cep350	0.476368	centrosomal protein 350 [Source:MGI Symbol;Acc:MGI:1921331]	http://www.genecards.org/cgi-bin/carddisp.pl?gene=CEP350	http://www.genecards.org/cgi-bin/carddisp.pl?gene=CEP350
D3Ertd254e	0.476368	DNA segment, Chr 3, ERATO Doi 254, expressed [Source:MGI Symbol;Acc:MGI:1098769]	http://www.genecards.org/cgi-bin/carddisp.pl?gene=D3ERTD254E	http://www.genecards.org/cgi-bin/carddisp.pl?gene=D3ERTD254E
Ttc37	0.476368	tetratricopeptide repeat domain 37 [Source:MGI Symbol;Acc:MGI:2679923]	http://www.genecards.org/cgi-bin/carddisp.pl?gene=TTC37	http://www.genecards.org/cgi-bin/carddisp.pl?gene=TTC37
Slc26a2	0.476368	solute carrier family 26 (sulfate transporter), member 2 [Source:MGI Symbol;Acc:MGI:892977]	http://www.genecards.org/cgi-bin/carddisp.pl?gene=SLC26A2	http://www.genecards.org/cgi-bin/carddisp.pl?gene=SLC26A2
Tulp4	0.476368	tubby like protein 4 [Source:MGI Symbol;Acc:MGI:1916092]	http://www.genecards.org/cgi-bin/carddisp.pl?gene=TULP4	http://www.genecards.org/cgi-bin/carddisp.pl?gene=TULP4
Cnot6l	0.476368	CCR4-NOT transcription complex, subunit 6-like [Source:MGI Symbol;Acc:MGI:2443154]	http://www.genecards.org/cgi-bin/carddisp.pl?gene=CNOT6L	http://www.genecards.org/cgi-bin/carddisp.pl?gene=CNOT6L
Mgat5	0.476368	mannoside acetylglucosaminyltransferase 5 [Source:MGI Symbol;Acc:MGI:894701]	http://www.genecards.org/cgi-bin/carddisp.pl?gene=MGAT5	http://www.genecards.org/cgi-bin/carddisp.pl?gene=MGAT5
Abt1	0.476368	activator of basal transcription 1 [Source:MGI Symbol;Acc:MGI:1353636]	http://www.genecards.org/cgi-bin/carddisp.pl?gene=ABT1	http://www.genecards.org/cgi-bin/carddisp.pl?gene=ABT1
Ehmt1	0.476368	euchromatic histone methyltransferase 1 [Source:MGI Symbol;Acc:MGI:1924933]	http://www.genecards.org/cgi-bin/carddisp.pl?gene=EHMT1	http://www.genecards.org/cgi-bin/carddisp.pl?gene=EHMT1
Zfp365	0.476368	zinc finger protein 365 [Source:MGI Symbol;Acc:MGI:2143676]	http://www.genecards.org/cgi-bin/carddisp.pl?gene=ZFP365	http://www.genecards.org/cgi-bin/carddisp.pl?gene=ZFP365
Arap2	0.476368	ArfGAP with RhoGAP domain, ankyrin repeat and PH domain 2 [Source:MGI Symbol;Acc:MGI:2684416]	http://www.genecards.org/cgi-bin/carddisp.pl?gene=ARAP2	http://www.genecards.org/cgi-bin/carddisp.pl?gene=ARAP2
Pi4ka	0.476368	phosphatidylinositol 4-kinase, catalytic, alpha polypeptide [Source:MGI Symbol;Acc:MGI:2448506]	http://www.genecards.org/cgi-bin/carddisp.pl?gene=PI4KA	http://www.genecards.org/cgi-bin/carddisp.pl?gene=PI4KA
Zfp410	0.476368	zinc finger protein 410 [Source:MGI Symbol;Acc:MGI:1289280]	http://www.genecards.org/cgi-bin/carddisp.pl?gene=ZFP410	http://www.genecards.org/cgi-bin/carddisp.pl?gene=ZFP410
Edem3	0.476368	ER degradation enhancer, mannosidase alpha-like 3 [Source:MGI Symbol;Acc:MGI:1914217]	http://www.genecards.org/cgi-bin/carddisp.pl?gene=EDEM3	http://www.genecards.org/cgi-bin/carddisp.pl?gene=EDEM3
Pde12	0.476368	phosphodiesterase 12 [Source:MGI Symbol;Acc:MGI:2443226]	http://www.genecards.org/cgi-bin/carddisp.pl?gene=PDE12	http://www.genecards.org/cgi-bin/carddisp.pl?gene=PDE12
1810063B07Rik	0.476368	RIKEN cDNA 1810063B07 gene [Source:MGI Symbol;Acc:MGI:1914759]	http://www.genecards.org/cgi-bin/carddisp.pl?gene=1810063B07RIK	http://www.genecards.org/cgi-bin/carddisp.pl?gene=1810063B07RIK
Taf13	0.476368	TAF13 RNA polymerase II, TATA box binding protein (TBP)-associated factor [Source:MGI Symbol;Acc:MGI:1913500]	http://www.genecards.org/cgi-bin/carddisp.pl?gene=TAF13	http://www.genecards.org/cgi-bin/carddisp.pl?gene=TAF13
A930001N09Rik	0.476368	RIKEN cDNA A930001N09 gene [Source:MGI Symbol;Acc:MGI:1924378]	http://www.genecards.org/cgi-bin/carddisp.pl?gene=A930001N09RIK	http://www.genecards.org/cgi-bin/carddisp.pl?gene=A930001N09RIK
Fam171b	0.476368	family with sequence similarity 171, member B [Source:MGI Symbol;Acc:MGI:2444579]	http://www.genecards.org/cgi-bin/carddisp.pl?gene=FAM171B	http://www.genecards.org/cgi-bin/carddisp.pl?gene=FAM171B
Lemd3	0.476368	LEM domain containing 3 [Source:MGI Symbol;Acc:MGI:3580376]	http://www.genecards.org/cgi-bin/carddisp.pl?gene=LEMD3	http://www.genecards.org/cgi-bin/carddisp.pl?gene=LEMD3
Zbtb12	0.476368	zinc finger and BTB domain containing 12 [Source:MGI Symbol;Acc:MGI:88133]	http://www.genecards.org/cgi-bin/carddisp.pl?gene=ZBTB12	http://www.genecards.org/cgi-bin/carddisp.pl?gene=ZBTB12
Tubgcp6	0.476368	tubulin, gamma complex associated protein 6 [Source:MGI Symbol;Acc:MGI:2146071]	http://www.genecards.org/cgi-bin/carddisp.pl?gene=TUBGCP6	http://www.genecards.org/cgi-bin/carddisp.pl?gene=TUBGCP6
1200016B10Rik	0.476368	RIKEN cDNA 1200016B10 gene [Source:MGI Symbol;Acc:MGI:1914125]	http://www.genecards.org/cgi-bin/carddisp.pl?gene=1200016B10RIK	http://www.genecards.org/cgi-bin/carddisp.pl?gene=1200016B10RIK
Mgmt	0.476368	O-6-methylguanine-DNA methyltransferase [Source:MGI Symbol;Acc:MGI:96977]	http://www.genecards.org/cgi-bin/carddisp.pl?gene=MGMT	http://www.genecards.org/cgi-bin/carddisp.pl?gene=MGMT
Eif4b	0.476368	eukaryotic translation initiation factor 4B [Source:MGI Symbol;Acc:MGI:95304]	http://www.genecards.org/cgi-bin/carddisp.pl?gene=EIF4B	http://www.genecards.org/cgi-bin/carddisp.pl?gene=EIF4B
Mmgt1	0.476368	membrane magnesium transporter 1 [Source:MGI Symbol;Acc:MGI:2384305]	http://www.genecards.org/cgi-bin/carddisp.pl?gene=MMGT1	http://www.genecards.org/cgi-bin/carddisp.pl?gene=MMGT1
Gdpd1	0.476368	glycerophosphodiester phosphodiesterase domain containing 1 [Source:MGI Symbol;Acc:MGI:1913819]	http://www.genecards.org/cgi-bin/carddisp.pl?gene=GDPD1	http://www.genecards.org/cgi-bin/carddisp.pl?gene=GDPD1
Psrc1	0.476368	proline/serine-rich coiled-coil 1 [Source:MGI Symbol;Acc:MGI:1913099]	http://www.genecards.org/cgi-bin/carddisp.pl?gene=PSRC1	http://www.genecards.org/cgi-bin/carddisp.pl?gene=PSRC1
A930001C03Rik	0.476368	RIKEN cDNA A930001C03 gene [Source:MGI Symbol;Acc:MGI:2441838]	http://www.genecards.org/cgi-bin/carddisp.pl?gene=A930001C03RIK	http://www.genecards.org/cgi-bin/carddisp.pl?gene=A930001C03RIK
4933407K13Rik	0.476368	RIKEN cDNA 4933407K13 gene [Source:MGI Symbol;Acc:MGI:1921646]	http://www.genecards.org/cgi-bin/carddisp.pl?gene=4933407K13RIK	http://www.genecards.org/cgi-bin/carddisp.pl?gene=4933407K13RIK
Hltf	0.483119	helicase-like transcription factor [Source:MGI Symbol;Acc:MGI:1196437]	http://www.genecards.org/cgi-bin/carddisp.pl?gene=HLTF	http://www.genecards.org/cgi-bin/carddisp.pl?gene=HLTF
Apc	0.483119	adenomatosis polyposis coli [Source:MGI Symbol;Acc:MGI:88039]	http://www.genecards.org/cgi-bin/carddisp.pl?gene=APC	http://www.genecards.org/cgi-bin/carddisp.pl?gene=APC
1700081L11Rik	0.483119	RIKEN cDNA 1700081L11 gene [Source:MGI Symbol;Acc:MGI:1923969]	http://www.genecards.org/cgi-bin/carddisp.pl?gene=1700081L11RIK	http://www.genecards.org/cgi-bin/carddisp.pl?gene=1700081L11RIK
Uhrf1bp1l	0.483119	UHRF1 (ICBP90) binding protein 1-like [Source:MGI Symbol;Acc:MGI:2442888]	http://www.genecards.org/cgi-bin/carddisp.pl?gene=UHRF1BP1L	http://www.genecards.org/cgi-bin/carddisp.pl?gene=UHRF1BP1L
Sap30l	0.483119	SAP30-like [Source:MGI Symbol;Acc:MGI:1354709]	http://www.genecards.org/cgi-bin/carddisp.pl?gene=SAP30L	http://www.genecards.org/cgi-bin/carddisp.pl?gene=SAP30L
Dcaf4	0.483119	DDB1 and CUL4 associated factor 4 [Source:MGI Symbol;Acc:MGI:1921078]	http://www.genecards.org/cgi-bin/carddisp.pl?gene=DCAF4	http://www.genecards.org/cgi-bin/carddisp.pl?gene=DCAF4
Dnajc9	0.483119	DnaJ (Hsp40) homolog, subfamily C, member 9 [Source:MGI Symbol;Acc:MGI:1915326]	http://www.genecards.org/cgi-bin/carddisp.pl?gene=DNAJC9	http://www.genecards.org/cgi-bin/carddisp.pl?gene=DNAJC9
Strn	0.483119	striatin, calmodulin binding protein [Source:MGI Symbol;Acc:MGI:1333757]	http://www.genecards.org/cgi-bin/carddisp.pl?gene=STRN	http://www.genecards.org/cgi-bin/carddisp.pl?gene=STRN
Tgs1	0.483119	trimethylguanosine synthase homolog (S. cerevisiae) [Source:MGI Symbol;Acc:MGI:2151797]	http://www.genecards.org/cgi-bin/carddisp.pl?gene=TGS1	http://www.genecards.org/cgi-bin/carddisp.pl?gene=TGS1
Zfp719	0.483119	zinc finger protein 719 [Source:MGI Symbol;Acc:MGI:2444708]	http://www.genecards.org/cgi-bin/carddisp.pl?gene=ZFP719	http://www.genecards.org/cgi-bin/carddisp.pl?gene=ZFP719
Mtmr10	0.483119	myotubularin related protein 10 [Source:MGI Symbol;Acc:MGI:2142292]	http://www.genecards.org/cgi-bin/carddisp.pl?gene=MTMR10	http://www.genecards.org/cgi-bin/carddisp.pl?gene=MTMR10
Rpgrip1l	0.483119	Rpgrip1-like [Source:MGI Symbol;Acc:MGI:1920563]	http://www.genecards.org/cgi-bin/carddisp.pl?gene=RPGRIP1L	http://www.genecards.org/cgi-bin/carddisp.pl?gene=RPGRIP1L
Atm	0.483119	ataxia telangiectasia mutated homolog (human) [Source:MGI Symbol;Acc:MGI:107202]	http://www.genecards.org/cgi-bin/carddisp.pl?gene=ATM	http://www.genecards.org/cgi-bin/carddisp.pl?gene=ATM
Tmx4	0.483119	thioredoxin-related transmembrane protein 4 [Source:MGI Symbol;Acc:MGI:106558]	http://www.genecards.org/cgi-bin/carddisp.pl?gene=TMX4	http://www.genecards.org/cgi-bin/carddisp.pl?gene=TMX4
Ncapd3	0.483119	non-SMC condensin II complex, subunit D3 [Source:MGI Symbol;Acc:MGI:2142989]	http://www.genecards.org/cgi-bin/carddisp.pl?gene=NCAPD3	http://www.genecards.org/cgi-bin/carddisp.pl?gene=NCAPD3
Sbno1	0.483119	sno, strawberry notch homolog 1 (Drosophila) [Source:MGI Symbol;Acc:MGI:2384298]	http://www.genecards.org/cgi-bin/carddisp.pl?gene=SBNO1	http://www.genecards.org/cgi-bin/carddisp.pl?gene=SBNO1
Abhd2	0.483119	abhydrolase domain containing 2 [Source:MGI Symbol;Acc:MGI:1914344]	http://www.genecards.org/cgi-bin/carddisp.pl?gene=ABHD2	http://www.genecards.org/cgi-bin/carddisp.pl?gene=ABHD2
Arid4b	0.483119	AT rich interactive domain 4B (RBP1-like) [Source:MGI Symbol;Acc:MGI:2137512]	http://www.genecards.org/cgi-bin/carddisp.pl?gene=ARID4B	http://www.genecards.org/cgi-bin/carddisp.pl?gene=ARID4B
Orai2	0.483119	ORAI calcium release-activated calcium modulator 2 [Source:MGI Symbol;Acc:MGI:2443195]	http://www.genecards.org/cgi-bin/carddisp.pl?gene=ORAI2	http://www.genecards.org/cgi-bin/carddisp.pl?gene=ORAI2
Heca	0.483119	headcase homolog (Drosophila) [Source:MGI Symbol;Acc:MGI:2685715]	http://www.genecards.org/cgi-bin/carddisp.pl?gene=HECA	http://www.genecards.org/cgi-bin/carddisp.pl?gene=HECA
Pde3a	0.483119	phosphodiesterase 3A, cGMP inhibited [Source:MGI Symbol;Acc:MGI:1860764]	http://www.genecards.org/cgi-bin/carddisp.pl?gene=PDE3A	http://www.genecards.org/cgi-bin/carddisp.pl?gene=PDE3A
Rnf24	0.483119	ring finger protein 24 [Source:MGI Symbol;Acc:MGI:1261771]	http://www.genecards.org/cgi-bin/carddisp.pl?gene=RNF24	http://www.genecards.org/cgi-bin/carddisp.pl?gene=RNF24
Tmem19	0.483119	transmembrane protein 19 [Source:MGI Symbol;Acc:MGI:1914476]	http://www.genecards.org/cgi-bin/carddisp.pl?gene=TMEM19	http://www.genecards.org/cgi-bin/carddisp.pl?gene=TMEM19
Rnf121	0.483119	ring finger protein 121 [Source:MGI Symbol;Acc:MGI:1922462]	http://www.genecards.org/cgi-bin/carddisp.pl?gene=RNF121	http://www.genecards.org/cgi-bin/carddisp.pl?gene=RNF121
Phf20l1	0.483119	PHD finger protein 20-like 1 [Source:MGI Symbol;Acc:MGI:2444412]	http://www.genecards.org/cgi-bin/carddisp.pl?gene=PHF20L1	http://www.genecards.org/cgi-bin/carddisp.pl?gene=PHF20L1
Snrnp40	0.483119	small nuclear ribonucleoprotein 40 (U5) [Source:MGI Symbol;Acc:MGI:1913835]	http://www.genecards.org/cgi-bin/carddisp.pl?gene=SNRNP40	http://www.genecards.org/cgi-bin/carddisp.pl?gene=SNRNP40
Qser1	0.483119	glutamine and serine rich 1 [Source:MGI Symbol;Acc:MGI:2138986]	http://www.genecards.org/cgi-bin/carddisp.pl?gene=QSER1	http://www.genecards.org/cgi-bin/carddisp.pl?gene=QSER1
4930523C07Rik	0.483119	RIKEN cDNA 4930523C07 gene [Source:MGI Symbol;Acc:MGI:1914897]	http://www.genecards.org/cgi-bin/carddisp.pl?gene=4930523C07RIK	http://www.genecards.org/cgi-bin/carddisp.pl?gene=4930523C07RIK
Brd8	0.502746	bromodomain containing 8 [Source:MGI Symbol;Acc:MGI:1925906]	http://www.genecards.org/cgi-bin/carddisp.pl?gene=BRD8	http://www.genecards.org/cgi-bin/carddisp.pl?gene=BRD8
Crkl	0.502746	v-crk sarcoma virus CT10 oncogene homolog (avian)-like [Source:MGI Symbol;Acc:MGI:104686]	http://www.genecards.org/cgi-bin/carddisp.pl?gene=CRKL	http://www.genecards.org/cgi-bin/carddisp.pl?gene=CRKL
Nfkbia	0.502746	nuclear factor of kappa light polypeptide gene enhancer in B cells inhibitor, alpha [Source:MGI Symbol;Acc:MGI:104741]	http://www.genecards.org/cgi-bin/carddisp.pl?gene=NFKBIA	http://www.genecards.org/cgi-bin/carddisp.pl?gene=NFKBIA
Slc4a7	0.502746	solute carrier family 4, sodium bicarbonate cotransporter, member 7 [Source:MGI Symbol;Acc:MGI:2443878]	http://www.genecards.org/cgi-bin/carddisp.pl?gene=SLC4A7	http://www.genecards.org/cgi-bin/carddisp.pl?gene=SLC4A7
Samd8	0.502746	sterile alpha motif domain containing 8 [Source:MGI Symbol;Acc:MGI:1914880]	http://www.genecards.org/cgi-bin/carddisp.pl?gene=SAMD8	http://www.genecards.org/cgi-bin/carddisp.pl?gene=SAMD8
Map4k3	0.502746	mitogen-activated protein kinase kinase kinase kinase 3 [Source:MGI Symbol;Acc:MGI:2154405]	http://www.genecards.org/cgi-bin/carddisp.pl?gene=MAP4K3	http://www.genecards.org/cgi-bin/carddisp.pl?gene=MAP4K3
Itch	0.502746	itchy, E3 ubiquitin protein ligase [Source:MGI Symbol;Acc:MGI:1202301]	http://www.genecards.org/cgi-bin/carddisp.pl?gene=ITCH	http://www.genecards.org/cgi-bin/carddisp.pl?gene=ITCH
Pik3r3	0.502746	phosphatidylinositol 3 kinase, regulatory subunit, polypeptide 3 (p55) [Source:MGI Symbol;Acc:MGI:109277]	http://www.genecards.org/cgi-bin/carddisp.pl?gene=PIK3R3	http://www.genecards.org/cgi-bin/carddisp.pl?gene=PIK3R3
Tnks	0.502746	tankyrase, TRF1-interacting ankyrin-related ADP-ribose polymerase [Source:MGI Symbol;Acc:MGI:1341087]	http://www.genecards.org/cgi-bin/carddisp.pl?gene=TNKS	http://www.genecards.org/cgi-bin/carddisp.pl?gene=TNKS
Mlh1	0.502746	mutL homolog 1 (E. coli) [Source:MGI Symbol;Acc:MGI:101938]	http://www.genecards.org/cgi-bin/carddisp.pl?gene=MLH1	http://www.genecards.org/cgi-bin/carddisp.pl?gene=MLH1
Pomt2	0.502746	protein-O-mannosyltransferase 2 [Source:MGI Symbol;Acc:MGI:2444430]	http://www.genecards.org/cgi-bin/carddisp.pl?gene=POMT2	http://www.genecards.org/cgi-bin/carddisp.pl?gene=POMT2
Ube2f	0.502746	ubiquitin-conjugating enzyme E2F (putative) [Source:MGI Symbol;Acc:MGI:1915171]	http://www.genecards.org/cgi-bin/carddisp.pl?gene=UBE2F	http://www.genecards.org/cgi-bin/carddisp.pl?gene=UBE2F
Rabgap1	0.502746	RAB GTPase activating protein 1 [Source:MGI Symbol;Acc:MGI:2385139]	http://www.genecards.org/cgi-bin/carddisp.pl?gene=RABGAP1	http://www.genecards.org/cgi-bin/carddisp.pl?gene=RABGAP1
Fam179b	0.502746	family with sequence similarity 179, member B [Source:MGI Symbol;Acc:MGI:2684313]	http://www.genecards.org/cgi-bin/carddisp.pl?gene=FAM179B	http://www.genecards.org/cgi-bin/carddisp.pl?gene=FAM179B
Rif1	0.502746	Rap1 interacting factor 1 homolog (yeast) [Source:MGI Symbol;Acc:MGI:1098622]	http://www.genecards.org/cgi-bin/carddisp.pl?gene=RIF1	http://www.genecards.org/cgi-bin/carddisp.pl?gene=RIF1
Mbd5	0.502746	methyl-CpG binding domain protein 5 [Source:MGI Symbol;Acc:MGI:2138934]	http://www.genecards.org/cgi-bin/carddisp.pl?gene=MBD5	http://www.genecards.org/cgi-bin/carddisp.pl?gene=MBD5
Gm5422	0.502746	predicted pseudogene 5422 [Source:MGI Symbol;Acc:MGI:3643411]	http://www.genecards.org/cgi-bin/carddisp.pl?gene=GM5422	http://www.genecards.org/cgi-bin/carddisp.pl?gene=GM5422
5430411K18Rik	0.502746	RIKEN cDNA 5430411K18 gene [Source:MGI Symbol;Acc:MGI:1918673]	http://www.genecards.org/cgi-bin/carddisp.pl?gene=5430411K18RIK	http://www.genecards.org/cgi-bin/carddisp.pl?gene=5430411K18RIK
Psme4	0.502746	proteasome (prosome, macropain) activator subunit 4 [Source:MGI Symbol;Acc:MGI:2143994]	http://www.genecards.org/cgi-bin/carddisp.pl?gene=PSME4	http://www.genecards.org/cgi-bin/carddisp.pl?gene=PSME4
Dhx9	0.502746	DEAH (Asp-Glu-Ala-His) box polypeptide 9 [Source:MGI Symbol;Acc:MGI:108177]	http://www.genecards.org/cgi-bin/carddisp.pl?gene=DHX9	http://www.genecards.org/cgi-bin/carddisp.pl?gene=DHX9
Smg7	0.502746	Smg-7 homolog, nonsense mediated mRNA decay factor (C. elegans) [Source:MGI Symbol;Acc:MGI:2682334]	http://www.genecards.org/cgi-bin/carddisp.pl?gene=SMG7	http://www.genecards.org/cgi-bin/carddisp.pl?gene=SMG7
Rnf214	0.502746	ring finger protein 214 [Source:MGI Symbol;Acc:MGI:2444451]	http://www.genecards.org/cgi-bin/carddisp.pl?gene=RNF214	http://www.genecards.org/cgi-bin/carddisp.pl?gene=RNF214
2510009E07Rik	0.502746	RIKEN cDNA 2510009E07 gene [Source:MGI Symbol;Acc:MGI:1919440]	http://www.genecards.org/cgi-bin/carddisp.pl?gene=2510009E07RIK	http://www.genecards.org/cgi-bin/carddisp.pl?gene=2510009E07RIK
Cldn2	0.502746	claudin 2 [Source:MGI Symbol;Acc:MGI:1276110]	http://www.genecards.org/cgi-bin/carddisp.pl?gene=CLDN2	http://www.genecards.org/cgi-bin/carddisp.pl?gene=CLDN2
2900064A13Rik	0.502746	RIKEN cDNA 2900064A13 gene [Source:MGI Symbol;Acc:MGI:1920274]	http://www.genecards.org/cgi-bin/carddisp.pl?gene=2900064A13RIK	http://www.genecards.org/cgi-bin/carddisp.pl?gene=2900064A13RIK
Gm15473	0.502746	predicted gene 15473 [Source:MGI Symbol;Acc:MGI:3705105]	http://www.genecards.org/cgi-bin/carddisp.pl?gene=GM15473	http://www.genecards.org/cgi-bin/carddisp.pl?gene=GM15473
Pafah1b2	0.530564	platelet-activating factor acetylhydrolase, isoform 1b, subunit 2 [Source:MGI Symbol;Acc:MGI:108415]	http://www.genecards.org/cgi-bin/carddisp.pl?gene=PAFAH1B2	http://www.genecards.org/cgi-bin/carddisp.pl?gene=PAFAH1B2
Rnf168	0.530564	ring finger protein 168 [Source:MGI Symbol;Acc:MGI:1917488]	http://www.genecards.org/cgi-bin/carddisp.pl?gene=RNF168	http://www.genecards.org/cgi-bin/carddisp.pl?gene=RNF168
Anapc1	0.530564	anaphase promoting complex subunit 1 [Source:MGI Symbol;Acc:MGI:103097]	http://www.genecards.org/cgi-bin/carddisp.pl?gene=ANAPC1	http://www.genecards.org/cgi-bin/carddisp.pl?gene=ANAPC1
Abca5	0.530564	ATP-binding cassette, sub-family A (ABC1), member 5 [Source:MGI Symbol;Acc:MGI:2386607]	http://www.genecards.org/cgi-bin/carddisp.pl?gene=ABCA5	http://www.genecards.org/cgi-bin/carddisp.pl?gene=ABCA5
Emb	0.530564	embigin [Source:MGI Symbol;Acc:MGI:95321]	http://www.genecards.org/cgi-bin/carddisp.pl?gene=EMB	http://www.genecards.org/cgi-bin/carddisp.pl?gene=EMB
Rad21	0.530564	RAD21 homolog (S. pombe) [Source:MGI Symbol;Acc:MGI:108016]	http://www.genecards.org/cgi-bin/carddisp.pl?gene=RAD21	http://www.genecards.org/cgi-bin/carddisp.pl?gene=RAD21
E430025E21Rik	0.530564	RIKEN cDNA E430025E21 gene [Source:MGI Symbol;Acc:MGI:2146110]	http://www.genecards.org/cgi-bin/carddisp.pl?gene=E430025E21RIK	http://www.genecards.org/cgi-bin/carddisp.pl?gene=E430025E21RIK
Cep97	0.530564	centrosomal protein 97 [Source:MGI Symbol;Acc:MGI:1921451]	http://www.genecards.org/cgi-bin/carddisp.pl?gene=CEP97	http://www.genecards.org/cgi-bin/carddisp.pl?gene=CEP97
Itgav	0.530564	integrin alpha V [Source:MGI Symbol;Acc:MGI:96608]	http://www.genecards.org/cgi-bin/carddisp.pl?gene=ITGAV	http://www.genecards.org/cgi-bin/carddisp.pl?gene=ITGAV
Rasa3	0.530564	RAS p21 protein activator 3 [Source:MGI Symbol;Acc:MGI:1197013]	http://www.genecards.org/cgi-bin/carddisp.pl?gene=RASA3	http://www.genecards.org/cgi-bin/carddisp.pl?gene=RASA3
Csnk1g1	0.530564	casein kinase 1, gamma 1 [Source:MGI Symbol;Acc:MGI:2660884]	http://www.genecards.org/cgi-bin/carddisp.pl?gene=CSNK1G1	http://www.genecards.org/cgi-bin/carddisp.pl?gene=CSNK1G1
Rasa2	0.530564	RAS p21 protein activator 2 [Source:MGI Symbol;Acc:MGI:2149960]	http://www.genecards.org/cgi-bin/carddisp.pl?gene=RASA2	http://www.genecards.org/cgi-bin/carddisp.pl?gene=RASA2
Zswim6	0.530564	zinc finger, SWIM domain containing 6 [Source:MGI Symbol;Acc:MGI:1914513]	http://www.genecards.org/cgi-bin/carddisp.pl?gene=ZSWIM6	http://www.genecards.org/cgi-bin/carddisp.pl?gene=ZSWIM6
Fnip1	0.530564	folliculin interacting protein 1 [Source:MGI Symbol;Acc:MGI:2444668]	http://www.genecards.org/cgi-bin/carddisp.pl?gene=FNIP1	http://www.genecards.org/cgi-bin/carddisp.pl?gene=FNIP1
Tap1	0.530564	transporter 1, ATP-binding cassette, sub-family B (MDR/TAP) [Source:MGI Symbol;Acc:MGI:98483]	http://www.genecards.org/cgi-bin/carddisp.pl?gene=TAP1	http://www.genecards.org/cgi-bin/carddisp.pl?gene=TAP1
Tpp2	0.530564	tripeptidyl peptidase II [Source:MGI Symbol;Acc:MGI:102724]	http://www.genecards.org/cgi-bin/carddisp.pl?gene=TPP2	http://www.genecards.org/cgi-bin/carddisp.pl?gene=TPP2
Osbpl6	0.530564	oxysterol binding protein-like 6 [Source:MGI Symbol;Acc:MGI:2139014]	http://www.genecards.org/cgi-bin/carddisp.pl?gene=OSBPL6	http://www.genecards.org/cgi-bin/carddisp.pl?gene=OSBPL6
Tbc1d8b	0.530564	TBC1 domain family, member 8B [Source:MGI Symbol;Acc:MGI:1918101]	http://www.genecards.org/cgi-bin/carddisp.pl?gene=TBC1D8B	http://www.genecards.org/cgi-bin/carddisp.pl?gene=TBC1D8B
Eml6	0.530564	echinoderm microtubule associated protein like 6 [Source:MGI Symbol;Acc:MGI:2442895]	http://www.genecards.org/cgi-bin/carddisp.pl?gene=EML6	http://www.genecards.org/cgi-bin/carddisp.pl?gene=EML6
Rps7	0.530564	ribosomal protein S7 [Source:MGI Symbol;Acc:MGI:1333818]	http://www.genecards.org/cgi-bin/carddisp.pl?gene=RPS7	http://www.genecards.org/cgi-bin/carddisp.pl?gene=RPS7
Shroom4	0.530564	shroom family member 4 [Source:MGI Symbol;Acc:MGI:2685570]	http://www.genecards.org/cgi-bin/carddisp.pl?gene=SHROOM4	http://www.genecards.org/cgi-bin/carddisp.pl?gene=SHROOM4
Airn	0.530564	antisense Igf2r RNA [Source:MGI Symbol;Acc:MGI:1353471]	http://www.genecards.org/cgi-bin/carddisp.pl?gene=AIRN	http://www.genecards.org/cgi-bin/carddisp.pl?gene=AIRN
Ccdc159	0.532426	coiled-coil domain containing 159 [Source:MGI Symbol;Acc:MGI:1914369]	http://www.genecards.org/cgi-bin/carddisp.pl?gene=CCDC159	http://www.genecards.org/cgi-bin/carddisp.pl?gene=CCDC159
A530013C23Rik	0.532426	RIKEN cDNA A530013C23 gene [Source:MGI Symbol;Acc:MGI:3041178]	http://www.genecards.org/cgi-bin/carddisp.pl?gene=A530013C23RIK	http://www.genecards.org/cgi-bin/carddisp.pl?gene=A530013C23RIK
Cd46	0.532426	CD46 antigen, complement regulatory protein [Source:MGI Symbol;Acc:MGI:1203290]	http://www.genecards.org/cgi-bin/carddisp.pl?gene=CD46	http://www.genecards.org/cgi-bin/carddisp.pl?gene=CD46
Sulf1	0.532426	sulfatase 1 [Source:MGI Symbol;Acc:MGI:2138563]	http://www.genecards.org/cgi-bin/carddisp.pl?gene=SULF1	http://www.genecards.org/cgi-bin/carddisp.pl?gene=SULF1
Uchl5	0.532426	ubiquitin carboxyl-terminal esterase L5 [Source:MGI Symbol;Acc:MGI:1914848]	http://www.genecards.org/cgi-bin/carddisp.pl?gene=UCHL5	http://www.genecards.org/cgi-bin/carddisp.pl?gene=UCHL5
Aatf	0.532426	apoptosis antagonizing transcription factor [Source:MGI Symbol;Acc:MGI:1929608]	http://www.genecards.org/cgi-bin/carddisp.pl?gene=AATF	http://www.genecards.org/cgi-bin/carddisp.pl?gene=AATF
Atp2b1	0.532426	ATPase, Ca++ transporting, plasma membrane 1 [Source:MGI Symbol;Acc:MGI:104653]	http://www.genecards.org/cgi-bin/carddisp.pl?gene=ATP2B1	http://www.genecards.org/cgi-bin/carddisp.pl?gene=ATP2B1
Polk	0.532426	polymerase (DNA directed), kappa [Source:MGI Symbol;Acc:MGI:1349767]	http://www.genecards.org/cgi-bin/carddisp.pl?gene=POLK	http://www.genecards.org/cgi-bin/carddisp.pl?gene=POLK
Ero1l	0.532426	ERO1-like (S. cerevisiae) [Source:MGI Symbol;Acc:MGI:1354385]	http://www.genecards.org/cgi-bin/carddisp.pl?gene=ERO1L	http://www.genecards.org/cgi-bin/carddisp.pl?gene=ERO1L
Mapk8	0.532426	mitogen-activated protein kinase 8 [Source:MGI Symbol;Acc:MGI:1346861]	http://www.genecards.org/cgi-bin/carddisp.pl?gene=MAPK8	http://www.genecards.org/cgi-bin/carddisp.pl?gene=MAPK8
Mtmr6	0.532426	myotubularin related protein 6 [Source:MGI Symbol;Acc:MGI:2145637]	http://www.genecards.org/cgi-bin/carddisp.pl?gene=MTMR6	http://www.genecards.org/cgi-bin/carddisp.pl?gene=MTMR6
Naa16	0.532426	N(alpha)-acetyltransferase 16, NatA auxiliary subunit [Source:MGI Symbol;Acc:MGI:1914147]	http://www.genecards.org/cgi-bin/carddisp.pl?gene=NAA16	http://www.genecards.org/cgi-bin/carddisp.pl?gene=NAA16
Nup155	0.532426	nucleoporin 155 [Source:MGI Symbol;Acc:MGI:2181182]	http://www.genecards.org/cgi-bin/carddisp.pl?gene=NUP155	http://www.genecards.org/cgi-bin/carddisp.pl?gene=NUP155
Dnm1l	0.532426	dynamin 1-like [Source:MGI Symbol;Acc:MGI:1921256]	http://www.genecards.org/cgi-bin/carddisp.pl?gene=DNM1L	http://www.genecards.org/cgi-bin/carddisp.pl?gene=DNM1L
D18Ertd653e	0.532426	DNA segment, Chr 18, ERATO Doi 653, expressed [Source:MGI Symbol;Acc:MGI:1277150]	http://www.genecards.org/cgi-bin/carddisp.pl?gene=D18ERTD653E	http://www.genecards.org/cgi-bin/carddisp.pl?gene=D18ERTD653E
Vti1a	0.532426	vesicle transport through interaction with t-SNAREs homolog 1A (yeast) [Source:MGI Symbol;Acc:MGI:1855699]	http://www.genecards.org/cgi-bin/carddisp.pl?gene=VTI1A	http://www.genecards.org/cgi-bin/carddisp.pl?gene=VTI1A
Xpr1	0.532426	xenotropic and polytropic retrovirus receptor 1 [Source:MGI Symbol;Acc:MGI:97932]	http://www.genecards.org/cgi-bin/carddisp.pl?gene=XPR1	http://www.genecards.org/cgi-bin/carddisp.pl?gene=XPR1
Lin7c	0.532426	lin-7 homolog C (C. elegans) [Source:MGI Symbol;Acc:MGI:1330839]	http://www.genecards.org/cgi-bin/carddisp.pl?gene=LIN7C	http://www.genecards.org/cgi-bin/carddisp.pl?gene=LIN7C
Tubgcp4	0.532426	tubulin, gamma complex associated protein 4 [Source:MGI Symbol;Acc:MGI:1196293]	http://www.genecards.org/cgi-bin/carddisp.pl?gene=TUBGCP4	http://www.genecards.org/cgi-bin/carddisp.pl?gene=TUBGCP4
Haus2	0.532426	HAUS augmin-like complex, subunit 2 [Source:MGI Symbol;Acc:MGI:1913546]	http://www.genecards.org/cgi-bin/carddisp.pl?gene=HAUS2	http://www.genecards.org/cgi-bin/carddisp.pl?gene=HAUS2
Lrba	0.532426	LPS-responsive beige-like anchor [Source:MGI Symbol;Acc:MGI:1933162]	http://www.genecards.org/cgi-bin/carddisp.pl?gene=LRBA	http://www.genecards.org/cgi-bin/carddisp.pl?gene=LRBA
Vps33b	0.532426	vacuolar protein sorting 33B (yeast) [Source:MGI Symbol;Acc:MGI:2446237]	http://www.genecards.org/cgi-bin/carddisp.pl?gene=VPS33B	http://www.genecards.org/cgi-bin/carddisp.pl?gene=VPS33B
Gas6	0.532426	growth arrest specific 6 [Source:MGI Symbol;Acc:MGI:95660]	http://www.genecards.org/cgi-bin/carddisp.pl?gene=GAS6	http://www.genecards.org/cgi-bin/carddisp.pl?gene=GAS6
Topbp1	0.532426	topoisomerase (DNA) II binding protein 1 [Source:MGI Symbol;Acc:MGI:1920018]	http://www.genecards.org/cgi-bin/carddisp.pl?gene=TOPBP1	http://www.genecards.org/cgi-bin/carddisp.pl?gene=TOPBP1
Vps8	0.532426	vacuolar protein sorting 8 homolog (S. cerevisiae) [Source:MGI Symbol;Acc:MGI:2146407]	http://www.genecards.org/cgi-bin/carddisp.pl?gene=VPS8	http://www.genecards.org/cgi-bin/carddisp.pl?gene=VPS8
Papd5	0.532426	PAP associated domain containing 5 [Source:MGI Symbol;Acc:MGI:1917820]	http://www.genecards.org/cgi-bin/carddisp.pl?gene=PAPD5	http://www.genecards.org/cgi-bin/carddisp.pl?gene=PAPD5
Wdr19	0.532426	WD repeat domain 19 [Source:MGI Symbol;Acc:MGI:2443231]	http://www.genecards.org/cgi-bin/carddisp.pl?gene=WDR19	http://www.genecards.org/cgi-bin/carddisp.pl?gene=WDR19
Ptpdc1	0.532426	protein tyrosine phosphatase domain containing 1 [Source:MGI Symbol;Acc:MGI:2145430]	http://www.genecards.org/cgi-bin/carddisp.pl?gene=PTPDC1	http://www.genecards.org/cgi-bin/carddisp.pl?gene=PTPDC1
Txlnb	0.532426	taxilin beta [Source:MGI Symbol;Acc:MGI:2671945]	http://www.genecards.org/cgi-bin/carddisp.pl?gene=TXLNB	http://www.genecards.org/cgi-bin/carddisp.pl?gene=TXLNB
AI848100	0.532426	expressed sequence AI848100 [Source:MGI Symbol;Acc:MGI:2138346]	http://www.genecards.org/cgi-bin/carddisp.pl?gene=AI848100	http://www.genecards.org/cgi-bin/carddisp.pl?gene=AI848100
Alg13	0.532426	asparagine-linked glycosylation 13 homolog (S. cerevisiae) [Source:MGI Symbol;Acc:MGI:1914824]	http://www.genecards.org/cgi-bin/carddisp.pl?gene=ALG13	http://www.genecards.org/cgi-bin/carddisp.pl?gene=ALG13
Fbxo38	0.532426	F-box protein 38 [Source:MGI Symbol;Acc:MGI:2444639]	http://www.genecards.org/cgi-bin/carddisp.pl?gene=FBXO38	http://www.genecards.org/cgi-bin/carddisp.pl?gene=FBXO38
Zmym4	0.532426	zinc finger, MYM-type 4 [Source:MGI Symbol;Acc:MGI:1915035]	http://www.genecards.org/cgi-bin/carddisp.pl?gene=ZMYM4	http://www.genecards.org/cgi-bin/carddisp.pl?gene=ZMYM4
Cd109	0.532426	CD109 antigen [Source:MGI Symbol;Acc:MGI:2445221]	http://www.genecards.org/cgi-bin/carddisp.pl?gene=CD109	http://www.genecards.org/cgi-bin/carddisp.pl?gene=CD109
