# Supplementary material for: Distinct vascular genomic response of proton and gamma radiation—A pilot investigation
Source: PLoS One. 2019 Feb 11;14(2):e0207503. doi: 10.1371/journal.pone.0207503 (PMC6370185; doi:10.1371/journal.pone.0207503)
Supplement: S2 Table — (XLSX) [file pone.0207503.s002.xlsx]

## Sheet: S5_table
S2 Table. List of the top 300 genes that present a dose-dependent increase expression in response to gamma radiation sorted by q-value.
Gene symbol	FDR	Description	GeneCards link	GeneCards link
Bax	0.0322222	BCL2-associated X protein [Source:MGI Symbol;Acc:MGI:99702]	http://www.genecards.org/cgi-bin/carddisp.pl?gene=BAX	http://www.genecards.org/cgi-bin/carddisp.pl?gene=BAX
Mdm2	0.0322222	transformed mouse 3T3 cell double minute 2 [Source:MGI Symbol;Acc:MGI:96952]	http://www.genecards.org/cgi-bin/carddisp.pl?gene=MDM2	http://www.genecards.org/cgi-bin/carddisp.pl?gene=MDM2
Ccng1	0.0322222	cyclin G1 [Source:MGI Symbol;Acc:MGI:102890]	http://www.genecards.org/cgi-bin/carddisp.pl?gene=CCNG1	http://www.genecards.org/cgi-bin/carddisp.pl?gene=CCNG1
Cdkn1a	0.0322222	cyclin-dependent kinase inhibitor 1A (P21) [Source:MGI Symbol;Acc:MGI:104556]	http://www.genecards.org/cgi-bin/carddisp.pl?gene=CDKN1A	http://www.genecards.org/cgi-bin/carddisp.pl?gene=CDKN1A
Aen	0.0322222	apoptosis enhancing nuclease [Source:MGI Symbol;Acc:MGI:1915298]	http://www.genecards.org/cgi-bin/carddisp.pl?gene=AEN	http://www.genecards.org/cgi-bin/carddisp.pl?gene=AEN
Fbxo34	0.0322222	F-box protein 34 [Source:MGI Symbol;Acc:MGI:1926188]	http://www.genecards.org/cgi-bin/carddisp.pl?gene=FBXO34	http://www.genecards.org/cgi-bin/carddisp.pl?gene=FBXO34
Rfx7	0.0322222	regulatory factor X, 7 [Source:MGI Symbol;Acc:MGI:2442675]	http://www.genecards.org/cgi-bin/carddisp.pl?gene=RFX7	http://www.genecards.org/cgi-bin/carddisp.pl?gene=RFX7
Ddit4l	0.0322222	DNA-damage-inducible transcript 4-like [Source:MGI Symbol;Acc:MGI:1920534]	http://www.genecards.org/cgi-bin/carddisp.pl?gene=DDIT4L	http://www.genecards.org/cgi-bin/carddisp.pl?gene=DDIT4L
Rnf169	0.0322222	ring finger protein 169 [Source:MGI Symbol;Acc:MGI:1920257]	http://www.genecards.org/cgi-bin/carddisp.pl?gene=RNF169	http://www.genecards.org/cgi-bin/carddisp.pl?gene=RNF169
Ddx3x	0.0333333	DEAD/H (Asp-Glu-Ala-Asp/His) box polypeptide 3, X-linked [Source:MGI Symbol;Acc:MGI:103064]	http://www.genecards.org/cgi-bin/carddisp.pl?gene=DDX3X	http://www.genecards.org/cgi-bin/carddisp.pl?gene=DDX3X
Lass4	0.0333333	LAG1 homolog, ceramide synthase 4 [Source:MGI Symbol;Acc:MGI:1914510]	http://www.genecards.org/cgi-bin/carddisp.pl?gene=LASS4	http://www.genecards.org/cgi-bin/carddisp.pl?gene=LASS4
Trp53inp1	0.0333333	transformation related protein 53 inducible nuclear protein 1 [Source:MGI Symbol;Acc:MGI:1926609]	http://www.genecards.org/cgi-bin/carddisp.pl?gene=TRP53INP1	http://www.genecards.org/cgi-bin/carddisp.pl?gene=TRP53INP1
Dcxr	0.0333333	dicarbonyl L-xylulose reductase [Source:MGI Symbol;Acc:MGI:1915130]	http://www.genecards.org/cgi-bin/carddisp.pl?gene=DCXR	http://www.genecards.org/cgi-bin/carddisp.pl?gene=DCXR
Slc19a2	0.0333333	solute carrier family 19 (thiamine transporter), member 2 [Source:MGI Symbol;Acc:MGI:1928761]	http://www.genecards.org/cgi-bin/carddisp.pl?gene=SLC19A2	http://www.genecards.org/cgi-bin/carddisp.pl?gene=SLC19A2
Birc2	0.0333333	baculoviral IAP repeat-containing 2 [Source:MGI Symbol;Acc:MGI:1197009]	http://www.genecards.org/cgi-bin/carddisp.pl?gene=BIRC2	http://www.genecards.org/cgi-bin/carddisp.pl?gene=BIRC2
Mcm3ap	0.0444737	minichromosome maintenance deficient 3 (S. cerevisiae) associated protein [Source:MGI Symbol;Acc:MGI:1930089]	http://www.genecards.org/cgi-bin/carddisp.pl?gene=MCM3AP	http://www.genecards.org/cgi-bin/carddisp.pl?gene=MCM3AP
Mkl2	0.0444737	MKL/myocardin-like 2 [Source:MGI Symbol;Acc:MGI:3050795]	http://www.genecards.org/cgi-bin/carddisp.pl?gene=MKL2	http://www.genecards.org/cgi-bin/carddisp.pl?gene=MKL2
Mertk	0.0444737	c-mer proto-oncogene tyrosine kinase [Source:MGI Symbol;Acc:MGI:96965]	http://www.genecards.org/cgi-bin/carddisp.pl?gene=MERTK	http://www.genecards.org/cgi-bin/carddisp.pl?gene=MERTK
Sash1	0.0444737	SAM and SH3 domain containing 1 [Source:MGI Symbol;Acc:MGI:1917347]	http://www.genecards.org/cgi-bin/carddisp.pl?gene=SASH1	http://www.genecards.org/cgi-bin/carddisp.pl?gene=SASH1
Btg2	0.0444737	B cell translocation gene 2, anti-proliferative [Source:MGI Symbol;Acc:MGI:108384]	http://www.genecards.org/cgi-bin/carddisp.pl?gene=BTG2	http://www.genecards.org/cgi-bin/carddisp.pl?gene=BTG2
Ddx42	0.0444737	DEAD (Asp-Glu-Ala-Asp) box polypeptide 42 [Source:MGI Symbol;Acc:MGI:1919297]	http://www.genecards.org/cgi-bin/carddisp.pl?gene=DDX42	http://www.genecards.org/cgi-bin/carddisp.pl?gene=DDX42
9030617O03Rik	0.0444737	RIKEN cDNA 9030617O03 gene [Source:MGI Symbol;Acc:MGI:2444813]	http://www.genecards.org/cgi-bin/carddisp.pl?gene=9030617O03RIK	http://www.genecards.org/cgi-bin/carddisp.pl?gene=9030617O03RIK
Gtse1	0.0444737	G two S phase expressed protein 1 [Source:MGI Symbol;Acc:MGI:1352755]	http://www.genecards.org/cgi-bin/carddisp.pl?gene=GTSE1	http://www.genecards.org/cgi-bin/carddisp.pl?gene=GTSE1
Ercc5	0.0444737	excision repair cross-complementing rodent repair deficiency, complementation group 5 [Source:MGI Symbol;Acc:MGI:103582]	http://www.genecards.org/cgi-bin/carddisp.pl?gene=ERCC5	http://www.genecards.org/cgi-bin/carddisp.pl?gene=ERCC5
Prkaa2	0.0444737	protein kinase, AMP-activated, alpha 2 catalytic subunit [Source:MGI Symbol;Acc:MGI:1336173]	http://www.genecards.org/cgi-bin/carddisp.pl?gene=PRKAA2	http://www.genecards.org/cgi-bin/carddisp.pl?gene=PRKAA2
Zhx3	0.0444737	zinc fingers and homeoboxes 3 [Source:MGI Symbol;Acc:MGI:2444772]	http://www.genecards.org/cgi-bin/carddisp.pl?gene=ZHX3	http://www.genecards.org/cgi-bin/carddisp.pl?gene=ZHX3
Snrk	0.0444737	SNF related kinase [Source:MGI Symbol;Acc:MGI:108104]	http://www.genecards.org/cgi-bin/carddisp.pl?gene=SNRK	http://www.genecards.org/cgi-bin/carddisp.pl?gene=SNRK
Kif16b	0.0444737	kinesin family member 16B [Source:MGI Symbol;Acc:MGI:1098240]	http://www.genecards.org/cgi-bin/carddisp.pl?gene=KIF16B	http://www.genecards.org/cgi-bin/carddisp.pl?gene=KIF16B
Vprbp	0.0444737	Vpr (HIV-1) binding protein [Source:MGI Symbol;Acc:MGI:2445220]	http://www.genecards.org/cgi-bin/carddisp.pl?gene=VPRBP	http://www.genecards.org/cgi-bin/carddisp.pl?gene=VPRBP
Wdr7	0.0444737	WD repeat domain 7 [Source:MGI Symbol;Acc:MGI:1860197]	http://www.genecards.org/cgi-bin/carddisp.pl?gene=WDR7	http://www.genecards.org/cgi-bin/carddisp.pl?gene=WDR7
Ppp2r3a	0.0444737	protein phosphatase 2, regulatory subunit B'', alpha [Source:MGI Symbol;Acc:MGI:2442104]	http://www.genecards.org/cgi-bin/carddisp.pl?gene=PPP2R3A	http://www.genecards.org/cgi-bin/carddisp.pl?gene=PPP2R3A
Trp53bp1	0.0444737	transformation related protein 53 binding protein 1 [Source:MGI Symbol;Acc:MGI:1351320]	http://www.genecards.org/cgi-bin/carddisp.pl?gene=TRP53BP1	http://www.genecards.org/cgi-bin/carddisp.pl?gene=TRP53BP1
Commd3	0.0444737	COMM domain containing 3 [Source:MGI Symbol;Acc:MGI:88218]	http://www.genecards.org/cgi-bin/carddisp.pl?gene=COMMD3	http://www.genecards.org/cgi-bin/carddisp.pl?gene=COMMD3
Kdm2a	0.0444737	lysine (K)-specific demethylase 2A [Source:MGI Symbol;Acc:MGI:1354736]	http://www.genecards.org/cgi-bin/carddisp.pl?gene=KDM2A	http://www.genecards.org/cgi-bin/carddisp.pl?gene=KDM2A
Mospd2	0.0444737	motile sperm domain containing 2 [Source:MGI Symbol;Acc:MGI:1924013]	http://www.genecards.org/cgi-bin/carddisp.pl?gene=MOSPD2	http://www.genecards.org/cgi-bin/carddisp.pl?gene=MOSPD2
Cpped1	0.0444737	calcineurin-like phosphoesterase domain containing 1 [Source:MGI Symbol;Acc:MGI:2443300]	http://www.genecards.org/cgi-bin/carddisp.pl?gene=CPPED1	http://www.genecards.org/cgi-bin/carddisp.pl?gene=CPPED1
Shroom4	0.0444737	shroom family member 4 [Source:MGI Symbol;Acc:MGI:2685570]	http://www.genecards.org/cgi-bin/carddisp.pl?gene=SHROOM4	http://www.genecards.org/cgi-bin/carddisp.pl?gene=SHROOM4
5830417I10Rik	0.0444737	RIKEN cDNA 5830417I10 gene [Source:MGI Symbol;Acc:MGI:1923272]	http://www.genecards.org/cgi-bin/carddisp.pl?gene=5830417I10RIK	http://www.genecards.org/cgi-bin/carddisp.pl?gene=5830417I10RIK
Lims1	0.0483333	LIM and senescent cell antigen-like domains 1 [Source:MGI Symbol;Acc:MGI:1195263]	http://www.genecards.org/cgi-bin/carddisp.pl?gene=LIMS1	http://www.genecards.org/cgi-bin/carddisp.pl?gene=LIMS1
Apaf1	0.0483333	apoptotic peptidase activating factor 1 [Source:MGI Symbol;Acc:MGI:1306796]	http://www.genecards.org/cgi-bin/carddisp.pl?gene=APAF1	http://www.genecards.org/cgi-bin/carddisp.pl?gene=APAF1
Prpf4b	0.0483333	PRP4 pre-mRNA processing factor 4 homolog B (yeast) [Source:MGI Symbol;Acc:MGI:109584]	http://www.genecards.org/cgi-bin/carddisp.pl?gene=PRPF4B	http://www.genecards.org/cgi-bin/carddisp.pl?gene=PRPF4B
Trim35	0.0483333	tripartite motif-containing 35 [Source:MGI Symbol;Acc:MGI:1914104]	http://www.genecards.org/cgi-bin/carddisp.pl?gene=TRIM35	http://www.genecards.org/cgi-bin/carddisp.pl?gene=TRIM35
Trpm7	0.0483333	transient receptor potential cation channel, subfamily M, member 7 [Source:MGI Symbol;Acc:MGI:1929996]	http://www.genecards.org/cgi-bin/carddisp.pl?gene=TRPM7	http://www.genecards.org/cgi-bin/carddisp.pl?gene=TRPM7
Fbxw7	0.0483333	F-box and WD-40 domain protein 7 [Source:MGI Symbol;Acc:MGI:1354695]	http://www.genecards.org/cgi-bin/carddisp.pl?gene=FBXW7	http://www.genecards.org/cgi-bin/carddisp.pl?gene=FBXW7
Mtmr10	0.0483333	myotubularin related protein 10 [Source:MGI Symbol;Acc:MGI:2142292]	http://www.genecards.org/cgi-bin/carddisp.pl?gene=MTMR10	http://www.genecards.org/cgi-bin/carddisp.pl?gene=MTMR10
Cog2	0.0483333	component of oligomeric golgi complex 2 [Source:MGI Symbol;Acc:MGI:1923582]	http://www.genecards.org/cgi-bin/carddisp.pl?gene=COG2	http://www.genecards.org/cgi-bin/carddisp.pl?gene=COG2
Ctdspl2	0.0483333	CTD (carboxy-terminal domain, RNA polymerase II, polypeptide A) small phosphatase like 2 [Source:MGI Symbol;Acc:MGI:1196405]	http://www.genecards.org/cgi-bin/carddisp.pl?gene=CTDSPL2	http://www.genecards.org/cgi-bin/carddisp.pl?gene=CTDSPL2
Med13	0.0483333	mediator complex subunit 13 [Source:MGI Symbol;Acc:MGI:3029632]	http://www.genecards.org/cgi-bin/carddisp.pl?gene=MED13	http://www.genecards.org/cgi-bin/carddisp.pl?gene=MED13
Eda2r	0.0483333	ectodysplasin A2 receptor [Source:MGI Symbol;Acc:MGI:2442860]	http://www.genecards.org/cgi-bin/carddisp.pl?gene=EDA2R	http://www.genecards.org/cgi-bin/carddisp.pl?gene=EDA2R
Ephx1	0.0483333	epoxide hydrolase 1, microsomal [Source:MGI Symbol;Acc:MGI:95405]	http://www.genecards.org/cgi-bin/carddisp.pl?gene=EPHX1	http://www.genecards.org/cgi-bin/carddisp.pl?gene=EPHX1
Megf9	0.0483333	multiple EGF-like-domains 9 [Source:MGI Symbol;Acc:MGI:1918264]	http://www.genecards.org/cgi-bin/carddisp.pl?gene=MEGF9	http://www.genecards.org/cgi-bin/carddisp.pl?gene=MEGF9
Camsap1l1	0.0483333		http://www.genecards.org/cgi-bin/carddisp.pl?gene=CAMSAP1L1	http://www.genecards.org/cgi-bin/carddisp.pl?gene=CAMSAP1L1
C2cd2	0.0483333	C2 calcium-dependent domain containing 2 [Source:MGI Symbol;Acc:MGI:1891883]	http://www.genecards.org/cgi-bin/carddisp.pl?gene=C2CD2	http://www.genecards.org/cgi-bin/carddisp.pl?gene=C2CD2
Slc38a9	0.0483333	solute carrier family 38, member 9 [Source:MGI Symbol;Acc:MGI:1918839]	http://www.genecards.org/cgi-bin/carddisp.pl?gene=SLC38A9	http://www.genecards.org/cgi-bin/carddisp.pl?gene=SLC38A9
Polr2a	0.0522973	polymerase (RNA) II (DNA directed) polypeptide A [Source:MGI Symbol;Acc:MGI:98086]	http://www.genecards.org/cgi-bin/carddisp.pl?gene=POLR2A	http://www.genecards.org/cgi-bin/carddisp.pl?gene=POLR2A
Net1	0.0522973	neuroepithelial cell transforming gene 1 [Source:MGI Symbol;Acc:MGI:1927138]	http://www.genecards.org/cgi-bin/carddisp.pl?gene=NET1	http://www.genecards.org/cgi-bin/carddisp.pl?gene=NET1
Igf2r	0.0522973	insulin-like growth factor 2 receptor [Source:MGI Symbol;Acc:MGI:96435]	http://www.genecards.org/cgi-bin/carddisp.pl?gene=IGF2R	http://www.genecards.org/cgi-bin/carddisp.pl?gene=IGF2R
Asah2	0.0522973	N-acylsphingosine amidohydrolase 2 [Source:MGI Symbol;Acc:MGI:1859310]	http://www.genecards.org/cgi-bin/carddisp.pl?gene=ASAH2	http://www.genecards.org/cgi-bin/carddisp.pl?gene=ASAH2
Fam135a	0.0522973	family with sequence similarity 135, member A [Source:MGI Symbol;Acc:MGI:1915437]	http://www.genecards.org/cgi-bin/carddisp.pl?gene=FAM135A	http://www.genecards.org/cgi-bin/carddisp.pl?gene=FAM135A
Aff1	0.0522973	AF4/FMR2 family, member 1 [Source:MGI Symbol;Acc:MGI:1100819]	http://www.genecards.org/cgi-bin/carddisp.pl?gene=AFF1	http://www.genecards.org/cgi-bin/carddisp.pl?gene=AFF1
Etnk1	0.0522973	ethanolamine kinase 1 [Source:MGI Symbol;Acc:MGI:1922570]	http://www.genecards.org/cgi-bin/carddisp.pl?gene=ETNK1	http://www.genecards.org/cgi-bin/carddisp.pl?gene=ETNK1
Has3	0.0522973	hyaluronan synthase 3 [Source:MGI Symbol;Acc:MGI:109599]	http://www.genecards.org/cgi-bin/carddisp.pl?gene=HAS3	http://www.genecards.org/cgi-bin/carddisp.pl?gene=HAS3
Rab3gap1	0.0522973	RAB3 GTPase activating protein subunit 1 [Source:MGI Symbol;Acc:MGI:2445001]	http://www.genecards.org/cgi-bin/carddisp.pl?gene=RAB3GAP1	http://www.genecards.org/cgi-bin/carddisp.pl?gene=RAB3GAP1
Dnm3	0.0522973	dynamin 3 [Source:MGI Symbol;Acc:MGI:1341299]	http://www.genecards.org/cgi-bin/carddisp.pl?gene=DNM3	http://www.genecards.org/cgi-bin/carddisp.pl?gene=DNM3
Trim7	0.0522973	tripartite motif-containing 7 [Source:MGI Symbol;Acc:MGI:2137353]	http://www.genecards.org/cgi-bin/carddisp.pl?gene=TRIM7	http://www.genecards.org/cgi-bin/carddisp.pl?gene=TRIM7
Gk5	0.0522973	glycerol kinase 5 (putative) [Source:MGI Symbol;Acc:MGI:2443336]	http://www.genecards.org/cgi-bin/carddisp.pl?gene=GK5	http://www.genecards.org/cgi-bin/carddisp.pl?gene=GK5
Ppp1r15b	0.0522973	protein phosphatase 1, regulatory (inhibitor) subunit 15b [Source:MGI Symbol;Acc:MGI:2444211]	http://www.genecards.org/cgi-bin/carddisp.pl?gene=PPP1R15B	http://www.genecards.org/cgi-bin/carddisp.pl?gene=PPP1R15B
Htr1b	0.0522973	5-hydroxytryptamine (serotonin) receptor 1B [Source:MGI Symbol;Acc:MGI:96274]	http://www.genecards.org/cgi-bin/carddisp.pl?gene=HTR1B	http://www.genecards.org/cgi-bin/carddisp.pl?gene=HTR1B
Pcmtd1	0.0522973	protein-L-isoaspartate (D-aspartate) O-methyltransferase domain containing 1 [Source:MGI Symbol;Acc:MGI:2441773]	http://www.genecards.org/cgi-bin/carddisp.pl?gene=PCMTD1	http://www.genecards.org/cgi-bin/carddisp.pl?gene=PCMTD1
Nrd1	0.0522973	nardilysin, N-arginine dibasic convertase, NRD convertase 1 [Source:MGI Symbol;Acc:MGI:1201386]	http://www.genecards.org/cgi-bin/carddisp.pl?gene=NRD1	http://www.genecards.org/cgi-bin/carddisp.pl?gene=NRD1
Dock1	0.0522973	dedicator of cytokinesis 1 [Source:MGI Symbol;Acc:MGI:2429765]	http://www.genecards.org/cgi-bin/carddisp.pl?gene=DOCK1	http://www.genecards.org/cgi-bin/carddisp.pl?gene=DOCK1
Zbtb16	0.0522973	zinc finger and BTB domain containing 16 [Source:MGI Symbol;Acc:MGI:103222]	http://www.genecards.org/cgi-bin/carddisp.pl?gene=ZBTB16	http://www.genecards.org/cgi-bin/carddisp.pl?gene=ZBTB16
Rc3h2	0.0522973	ring finger and CCCH-type zinc finger domains 2 [Source:MGI Symbol;Acc:MGI:2442789]	http://www.genecards.org/cgi-bin/carddisp.pl?gene=RC3H2	http://www.genecards.org/cgi-bin/carddisp.pl?gene=RC3H2
AC139214.1	0.0522973		http://www.genecards.org/cgi-bin/carddisp.pl?gene=AC139214.1	http://www.genecards.org/cgi-bin/carddisp.pl?gene=AC139214.1
Exoc2	0.0607609	exocyst complex component 2 [Source:MGI Symbol;Acc:MGI:1913732]	http://www.genecards.org/cgi-bin/carddisp.pl?gene=EXOC2	http://www.genecards.org/cgi-bin/carddisp.pl?gene=EXOC2
Synj1	0.0607609	synaptojanin 1 [Source:MGI Symbol;Acc:MGI:1354961]	http://www.genecards.org/cgi-bin/carddisp.pl?gene=SYNJ1	http://www.genecards.org/cgi-bin/carddisp.pl?gene=SYNJ1
Eif2a	0.0607609	eukaryotic translation initiation factor 2A [Source:MGI Symbol;Acc:MGI:1098684]	http://www.genecards.org/cgi-bin/carddisp.pl?gene=EIF2A	http://www.genecards.org/cgi-bin/carddisp.pl?gene=EIF2A
Sesn2	0.0607609	sestrin 2 [Source:MGI Symbol;Acc:MGI:2651874]	http://www.genecards.org/cgi-bin/carddisp.pl?gene=SESN2	http://www.genecards.org/cgi-bin/carddisp.pl?gene=SESN2
Sepsecs	0.0607609	Sep (O-phosphoserine) tRNA:Sec (selenocysteine) tRNA synthase [Source:MGI Symbol;Acc:MGI:1098791]	http://www.genecards.org/cgi-bin/carddisp.pl?gene=SEPSECS	http://www.genecards.org/cgi-bin/carddisp.pl?gene=SEPSECS
Fam175b	0.0607609	family with sequence similarity 175, member B [Source:MGI Symbol;Acc:MGI:1926116]	http://www.genecards.org/cgi-bin/carddisp.pl?gene=FAM175B	http://www.genecards.org/cgi-bin/carddisp.pl?gene=FAM175B
Cdkl5	0.0607609	cyclin-dependent kinase-like 5 [Source:MGI Symbol;Acc:MGI:1278336]	http://www.genecards.org/cgi-bin/carddisp.pl?gene=CDKL5	http://www.genecards.org/cgi-bin/carddisp.pl?gene=CDKL5
Rps6ka3	0.0607609	ribosomal protein S6 kinase polypeptide 3 [Source:MGI Symbol;Acc:MGI:104557]	http://www.genecards.org/cgi-bin/carddisp.pl?gene=RPS6KA3	http://www.genecards.org/cgi-bin/carddisp.pl?gene=RPS6KA3
Rasa2	0.0607609	RAS p21 protein activator 2 [Source:MGI Symbol;Acc:MGI:2149960]	http://www.genecards.org/cgi-bin/carddisp.pl?gene=RASA2	http://www.genecards.org/cgi-bin/carddisp.pl?gene=RASA2
Zbtb41	0.0607609	zinc finger and BTB domain containing 41 homolog [Source:MGI Symbol;Acc:MGI:2444487]	http://www.genecards.org/cgi-bin/carddisp.pl?gene=ZBTB41	http://www.genecards.org/cgi-bin/carddisp.pl?gene=ZBTB41
4932438A13Rik	0.0607609	RIKEN cDNA 4932438A13 gene [Source:MGI Symbol;Acc:MGI:2444631]	http://www.genecards.org/cgi-bin/carddisp.pl?gene=4932438A13RIK	http://www.genecards.org/cgi-bin/carddisp.pl?gene=4932438A13RIK
Eef1a1	0.0607609	eukaryotic translation elongation factor 1 alpha 1 [Source:MGI Symbol;Acc:MGI:1096881]	http://www.genecards.org/cgi-bin/carddisp.pl?gene=EEF1A1	http://www.genecards.org/cgi-bin/carddisp.pl?gene=EEF1A1
Plekha1	0.0607609	pleckstrin homology domain containing, family A (phosphoinositide binding specific) member 1 [Source:MGI Symbol;Acc:MGI:2442213]	http://www.genecards.org/cgi-bin/carddisp.pl?gene=PLEKHA1	http://www.genecards.org/cgi-bin/carddisp.pl?gene=PLEKHA1
Uevld	0.0607609	UEV and lactate/malate dehyrogenase domains [Source:MGI Symbol;Acc:MGI:1860490]	http://www.genecards.org/cgi-bin/carddisp.pl?gene=UEVLD	http://www.genecards.org/cgi-bin/carddisp.pl?gene=UEVLD
Ppp4r1l-ps	0.0607609	protein phosphatase 4, regulatory subunit 1-like, pseudogene [Source:MGI Symbol;Acc:MGI:1924560]	http://www.genecards.org/cgi-bin/carddisp.pl?gene=PPP4R1L-PS	http://www.genecards.org/cgi-bin/carddisp.pl?gene=PPP4R1L-PS
Ei24	0.0607609	etoposide induced 2.4 mRNA [Source:MGI Symbol;Acc:MGI:108090]	http://www.genecards.org/cgi-bin/carddisp.pl?gene=EI24	http://www.genecards.org/cgi-bin/carddisp.pl?gene=EI24
Ano3	0.0607609	anoctamin 3 [Source:MGI Symbol;Acc:MGI:3613666]	http://www.genecards.org/cgi-bin/carddisp.pl?gene=ANO3	http://www.genecards.org/cgi-bin/carddisp.pl?gene=ANO3
Cd80	0.0607609	CD80 antigen [Source:MGI Symbol;Acc:MGI:101775]	http://www.genecards.org/cgi-bin/carddisp.pl?gene=CD80	http://www.genecards.org/cgi-bin/carddisp.pl?gene=CD80
Plcg1	0.0727103	phospholipase C, gamma 1 [Source:MGI Symbol;Acc:MGI:97615]	http://www.genecards.org/cgi-bin/carddisp.pl?gene=PLCG1	http://www.genecards.org/cgi-bin/carddisp.pl?gene=PLCG1
Myocd	0.0727103	myocardin [Source:MGI Symbol;Acc:MGI:2137495]	http://www.genecards.org/cgi-bin/carddisp.pl?gene=MYOCD	http://www.genecards.org/cgi-bin/carddisp.pl?gene=MYOCD
Per1	0.0727103	period homolog 1 (Drosophila) [Source:MGI Symbol;Acc:MGI:1098283]	http://www.genecards.org/cgi-bin/carddisp.pl?gene=PER1	http://www.genecards.org/cgi-bin/carddisp.pl?gene=PER1
4933426M11Rik	0.0727103	RIKEN cDNA 4933426M11 gene [Source:MGI Symbol;Acc:MGI:2444661]	http://www.genecards.org/cgi-bin/carddisp.pl?gene=4933426M11RIK	http://www.genecards.org/cgi-bin/carddisp.pl?gene=4933426M11RIK
Smc5	0.0727103	structural maintenance of chromosomes 5 [Source:MGI Symbol;Acc:MGI:2385088]	http://www.genecards.org/cgi-bin/carddisp.pl?gene=SMC5	http://www.genecards.org/cgi-bin/carddisp.pl?gene=SMC5
1520402A15Rik	0.0727103	RIKEN cDNA 1520402A15 gene [Source:MGI Symbol;Acc:MGI:1915325]	http://www.genecards.org/cgi-bin/carddisp.pl?gene=1520402A15RIK	http://www.genecards.org/cgi-bin/carddisp.pl?gene=1520402A15RIK
Klf15	0.0727103	Kruppel-like factor 15 [Source:MGI Symbol;Acc:MGI:1929988]	http://www.genecards.org/cgi-bin/carddisp.pl?gene=KLF15	http://www.genecards.org/cgi-bin/carddisp.pl?gene=KLF15
Klf9	0.0727103	Kruppel-like factor 9 [Source:MGI Symbol;Acc:MGI:1333856]	http://www.genecards.org/cgi-bin/carddisp.pl?gene=KLF9	http://www.genecards.org/cgi-bin/carddisp.pl?gene=KLF9
Sec24a	0.0727103	Sec24 related gene family, member A (S. cerevisiae) [Source:MGI Symbol;Acc:MGI:1924621]	http://www.genecards.org/cgi-bin/carddisp.pl?gene=SEC24A	http://www.genecards.org/cgi-bin/carddisp.pl?gene=SEC24A
Smg6	0.0727103	Smg-6 homolog, nonsense mediated mRNA decay factor (C. elegans) [Source:MGI Symbol;Acc:MGI:2144117]	http://www.genecards.org/cgi-bin/carddisp.pl?gene=SMG6	http://www.genecards.org/cgi-bin/carddisp.pl?gene=SMG6
Ubr3	0.0727103	ubiquitin protein ligase E3 component n-recognin 3 [Source:MGI Symbol;Acc:MGI:1861100]	http://www.genecards.org/cgi-bin/carddisp.pl?gene=UBR3	http://www.genecards.org/cgi-bin/carddisp.pl?gene=UBR3
Cd109	0.0727103	CD109 antigen [Source:MGI Symbol;Acc:MGI:2445221]	http://www.genecards.org/cgi-bin/carddisp.pl?gene=CD109	http://www.genecards.org/cgi-bin/carddisp.pl?gene=CD109
Mbtd1	0.0727103	mbt domain containing 1 [Source:MGI Symbol;Acc:MGI:2143977]	http://www.genecards.org/cgi-bin/carddisp.pl?gene=MBTD1	http://www.genecards.org/cgi-bin/carddisp.pl?gene=MBTD1
2610008E11Rik	0.0727103	RIKEN cDNA 2610008E11 gene [Source:MGI Symbol;Acc:MGI:1919378]	http://www.genecards.org/cgi-bin/carddisp.pl?gene=2610008E11RIK	http://www.genecards.org/cgi-bin/carddisp.pl?gene=2610008E11RIK
Gpx1	0.0727103	glutathione peroxidase 1 [Source:MGI Symbol;Acc:MGI:104887]	http://www.genecards.org/cgi-bin/carddisp.pl?gene=GPX1	http://www.genecards.org/cgi-bin/carddisp.pl?gene=GPX1
Mobkl1a	0.0766667		http://www.genecards.org/cgi-bin/carddisp.pl?gene=MOBKL1A	http://www.genecards.org/cgi-bin/carddisp.pl?gene=MOBKL1A
Homer1	0.0766667	homer homolog 1 (Drosophila) [Source:MGI Symbol;Acc:MGI:1347345]	http://www.genecards.org/cgi-bin/carddisp.pl?gene=HOMER1	http://www.genecards.org/cgi-bin/carddisp.pl?gene=HOMER1
Tmx1	0.0766667	thioredoxin-related transmembrane protein 1 [Source:MGI Symbol;Acc:MGI:1919986]	http://www.genecards.org/cgi-bin/carddisp.pl?gene=TMX1	http://www.genecards.org/cgi-bin/carddisp.pl?gene=TMX1
Mapk8	0.0766667	mitogen-activated protein kinase 8 [Source:MGI Symbol;Acc:MGI:1346861]	http://www.genecards.org/cgi-bin/carddisp.pl?gene=MAPK8	http://www.genecards.org/cgi-bin/carddisp.pl?gene=MAPK8
Adamts1	0.0766667	a disintegrin-like and metallopeptidase (reprolysin type) with thrombospondin type 1 motif, 1 [Source:MGI Symbol;Acc:MGI:109249]	http://www.genecards.org/cgi-bin/carddisp.pl?gene=ADAMTS1	http://www.genecards.org/cgi-bin/carddisp.pl?gene=ADAMTS1
Mybl1	0.0766667	myeloblastosis oncogene-like 1 [Source:MGI Symbol;Acc:MGI:99925]	http://www.genecards.org/cgi-bin/carddisp.pl?gene=MYBL1	http://www.genecards.org/cgi-bin/carddisp.pl?gene=MYBL1
Rnf2	0.0766667	ring finger protein 2 [Source:MGI Symbol;Acc:MGI:1101759]	http://www.genecards.org/cgi-bin/carddisp.pl?gene=RNF2	http://www.genecards.org/cgi-bin/carddisp.pl?gene=RNF2
Trim44	0.0766667	tripartite motif-containing 44 [Source:MGI Symbol;Acc:MGI:1931835]	http://www.genecards.org/cgi-bin/carddisp.pl?gene=TRIM44	http://www.genecards.org/cgi-bin/carddisp.pl?gene=TRIM44
Bche	0.0766667	butyrylcholinesterase [Source:MGI Symbol;Acc:MGI:894278]	http://www.genecards.org/cgi-bin/carddisp.pl?gene=BCHE	http://www.genecards.org/cgi-bin/carddisp.pl?gene=BCHE
2810405K02Rik	0.0766667	RIKEN cDNA 2810405K02 gene [Source:MGI Symbol;Acc:MGI:1913719]	http://www.genecards.org/cgi-bin/carddisp.pl?gene=2810405K02RIK	http://www.genecards.org/cgi-bin/carddisp.pl?gene=2810405K02RIK
Dlc1	0.0766667	deleted in liver cancer 1 [Source:MGI Symbol;Acc:MGI:1354949]	http://www.genecards.org/cgi-bin/carddisp.pl?gene=DLC1	http://www.genecards.org/cgi-bin/carddisp.pl?gene=DLC1
Ireb2	0.0766667	iron responsive element binding protein 2 [Source:MGI Symbol;Acc:MGI:1928268]	http://www.genecards.org/cgi-bin/carddisp.pl?gene=IREB2	http://www.genecards.org/cgi-bin/carddisp.pl?gene=IREB2
Scaf11	0.0766667	SR-related CTD-associated factor 11 [Source:MGI Symbol;Acc:MGI:1919443]	http://www.genecards.org/cgi-bin/carddisp.pl?gene=SCAF11	http://www.genecards.org/cgi-bin/carddisp.pl?gene=SCAF11
Prkx	0.0766667	protein kinase, X-linked [Source:MGI Symbol;Acc:MGI:1309999]	http://www.genecards.org/cgi-bin/carddisp.pl?gene=PRKX	http://www.genecards.org/cgi-bin/carddisp.pl?gene=PRKX
Aaas	0.0766667	achalasia, adrenocortical insufficiency, alacrimia [Source:MGI Symbol;Acc:MGI:2443767]	http://www.genecards.org/cgi-bin/carddisp.pl?gene=AAAS	http://www.genecards.org/cgi-bin/carddisp.pl?gene=AAAS
4933407H18Rik	0.0766667	RIKEN cDNA 4933407H18 gene [Source:MGI Symbol;Acc:MGI:1918351]	http://www.genecards.org/cgi-bin/carddisp.pl?gene=4933407H18RIK	http://www.genecards.org/cgi-bin/carddisp.pl?gene=4933407H18RIK
Orai2	0.0766667	ORAI calcium release-activated calcium modulator 2 [Source:MGI Symbol;Acc:MGI:2443195]	http://www.genecards.org/cgi-bin/carddisp.pl?gene=ORAI2	http://www.genecards.org/cgi-bin/carddisp.pl?gene=ORAI2
Amot	0.0766667	angiomotin [Source:MGI Symbol;Acc:MGI:108440]	http://www.genecards.org/cgi-bin/carddisp.pl?gene=AMOT	http://www.genecards.org/cgi-bin/carddisp.pl?gene=AMOT
Phlda3	0.0766667	pleckstrin homology-like domain, family A, member 3 [Source:MGI Symbol;Acc:MGI:1351485]	http://www.genecards.org/cgi-bin/carddisp.pl?gene=PHLDA3	http://www.genecards.org/cgi-bin/carddisp.pl?gene=PHLDA3
Thrap3	0.0766667	thyroid hormone receptor associated protein 3 [Source:MGI Symbol;Acc:MGI:2442637]	http://www.genecards.org/cgi-bin/carddisp.pl?gene=THRAP3	http://www.genecards.org/cgi-bin/carddisp.pl?gene=THRAP3
1810063B07Rik	0.0766667	RIKEN cDNA 1810063B07 gene [Source:MGI Symbol;Acc:MGI:1914759]	http://www.genecards.org/cgi-bin/carddisp.pl?gene=1810063B07RIK	http://www.genecards.org/cgi-bin/carddisp.pl?gene=1810063B07RIK
Usp27x	0.0766667	ubiquitin specific peptidase 27, X chromosome [Source:MGI Symbol;Acc:MGI:1859645]	http://www.genecards.org/cgi-bin/carddisp.pl?gene=USP27X	http://www.genecards.org/cgi-bin/carddisp.pl?gene=USP27X
Mgmt	0.0766667	O-6-methylguanine-DNA methyltransferase [Source:MGI Symbol;Acc:MGI:96977]	http://www.genecards.org/cgi-bin/carddisp.pl?gene=MGMT	http://www.genecards.org/cgi-bin/carddisp.pl?gene=MGMT
Kif13b	0.0766667	kinesin family member 13B [Source:MGI Symbol;Acc:MGI:1098265]	http://www.genecards.org/cgi-bin/carddisp.pl?gene=KIF13B	http://www.genecards.org/cgi-bin/carddisp.pl?gene=KIF13B
Stx17	0.0766667	syntaxin 17 [Source:MGI Symbol;Acc:MGI:1914977]	http://www.genecards.org/cgi-bin/carddisp.pl?gene=STX17	http://www.genecards.org/cgi-bin/carddisp.pl?gene=STX17
Syne2	0.0766667	synaptic nuclear envelope 2 [Source:MGI Symbol;Acc:MGI:2449316]	http://www.genecards.org/cgi-bin/carddisp.pl?gene=SYNE2	http://www.genecards.org/cgi-bin/carddisp.pl?gene=SYNE2
E230001N04Rik	0.0766667	RIKEN cDNA E230001N04 gene [Source:MGI Symbol;Acc:MGI:2443549]	http://www.genecards.org/cgi-bin/carddisp.pl?gene=E230001N04RIK	http://www.genecards.org/cgi-bin/carddisp.pl?gene=E230001N04RIK
Rab9	0.0766667	RAB9, member RAS oncogene family [Source:MGI Symbol;Acc:MGI:1890695]	http://www.genecards.org/cgi-bin/carddisp.pl?gene=RAB9	http://www.genecards.org/cgi-bin/carddisp.pl?gene=RAB9
Hmgb3	0.0866452	high mobility group box 3 [Source:MGI Symbol;Acc:MGI:1098219]	http://www.genecards.org/cgi-bin/carddisp.pl?gene=HMGB3	http://www.genecards.org/cgi-bin/carddisp.pl?gene=HMGB3
Nubp1	0.0866452	nucleotide binding protein 1 [Source:MGI Symbol;Acc:MGI:1347073]	http://www.genecards.org/cgi-bin/carddisp.pl?gene=NUBP1	http://www.genecards.org/cgi-bin/carddisp.pl?gene=NUBP1
Iws1	0.0866452	IWS1 homolog (S. cerevisiae) [Source:MGI Symbol;Acc:MGI:1920723]	http://www.genecards.org/cgi-bin/carddisp.pl?gene=IWS1	http://www.genecards.org/cgi-bin/carddisp.pl?gene=IWS1
Cdc37l1	0.0866452	cell division cycle 37 homolog (S. cerevisiae)-like 1 [Source:MGI Symbol;Acc:MGI:1914322]	http://www.genecards.org/cgi-bin/carddisp.pl?gene=CDC37L1	http://www.genecards.org/cgi-bin/carddisp.pl?gene=CDC37L1
Limd1	0.0866452	LIM domains containing 1 [Source:MGI Symbol;Acc:MGI:1352502]	http://www.genecards.org/cgi-bin/carddisp.pl?gene=LIMD1	http://www.genecards.org/cgi-bin/carddisp.pl?gene=LIMD1
Bach1	0.0866452	BTB and CNC homology 1 [Source:MGI Symbol;Acc:MGI:894680]	http://www.genecards.org/cgi-bin/carddisp.pl?gene=BACH1	http://www.genecards.org/cgi-bin/carddisp.pl?gene=BACH1
Als2	0.0866452	amyotrophic lateral sclerosis 2 (juvenile) homolog (human) [Source:MGI Symbol;Acc:MGI:1921268]	http://www.genecards.org/cgi-bin/carddisp.pl?gene=ALS2	http://www.genecards.org/cgi-bin/carddisp.pl?gene=ALS2
Acbd5	0.0866452	acyl-Coenzyme A binding domain containing 5 [Source:MGI Symbol;Acc:MGI:1921409]	http://www.genecards.org/cgi-bin/carddisp.pl?gene=ACBD5	http://www.genecards.org/cgi-bin/carddisp.pl?gene=ACBD5
Eed	0.0866452	embryonic ectoderm development [Source:MGI Symbol;Acc:MGI:95286]	http://www.genecards.org/cgi-bin/carddisp.pl?gene=EED	http://www.genecards.org/cgi-bin/carddisp.pl?gene=EED
Rbmx	0.0866452	RNA binding motif protein, X chromosome [Source:MGI Symbol;Acc:MGI:1343044]	http://www.genecards.org/cgi-bin/carddisp.pl?gene=RBMX	http://www.genecards.org/cgi-bin/carddisp.pl?gene=RBMX
Trpc1	0.0866452	transient receptor potential cation channel, subfamily C, member 1 [Source:MGI Symbol;Acc:MGI:109528]	http://www.genecards.org/cgi-bin/carddisp.pl?gene=TRPC1	http://www.genecards.org/cgi-bin/carddisp.pl?gene=TRPC1
Dopey1	0.0866452	dopey family member 1 [Source:MGI Symbol;Acc:MGI:1289294]	http://www.genecards.org/cgi-bin/carddisp.pl?gene=DOPEY1	http://www.genecards.org/cgi-bin/carddisp.pl?gene=DOPEY1
Lin54	0.0866452	lin-54 homolog (C. elegans) [Source:MGI Symbol;Acc:MGI:2140902]	http://www.genecards.org/cgi-bin/carddisp.pl?gene=LIN54	http://www.genecards.org/cgi-bin/carddisp.pl?gene=LIN54
Atp11b	0.0866452	ATPase, class VI, type 11B [Source:MGI Symbol;Acc:MGI:1923545]	http://www.genecards.org/cgi-bin/carddisp.pl?gene=ATP11B	http://www.genecards.org/cgi-bin/carddisp.pl?gene=ATP11B
D630037F22Rik	0.0866452	RIKEN cDNA D630037F22 gene [Source:MGI Symbol;Acc:MGI:2442827]	http://www.genecards.org/cgi-bin/carddisp.pl?gene=D630037F22RIK	http://www.genecards.org/cgi-bin/carddisp.pl?gene=D630037F22RIK
Herc1	0.0866452	hect (homologous to the E6-AP (UBE3A) carboxyl terminus) domain and RCC1 (CHC1)-like domain (RLD) 1 [Source:MGI Symbol;Acc:MGI:2384589]	http://www.genecards.org/cgi-bin/carddisp.pl?gene=HERC1	http://www.genecards.org/cgi-bin/carddisp.pl?gene=HERC1
Mtus1	0.0866452	mitochondrial tumor suppressor 1 [Source:MGI Symbol;Acc:MGI:2142572]	http://www.genecards.org/cgi-bin/carddisp.pl?gene=MTUS1	http://www.genecards.org/cgi-bin/carddisp.pl?gene=MTUS1
Atp10d	0.0866452	ATPase, class V, type 10D [Source:MGI Symbol;Acc:MGI:2450125]	http://www.genecards.org/cgi-bin/carddisp.pl?gene=ATP10D	http://www.genecards.org/cgi-bin/carddisp.pl?gene=ATP10D
Lifr	0.0866452	leukemia inhibitory factor receptor [Source:MGI Symbol;Acc:MGI:96788]	http://www.genecards.org/cgi-bin/carddisp.pl?gene=LIFR	http://www.genecards.org/cgi-bin/carddisp.pl?gene=LIFR
4930412C18Rik	0.0866452	RIKEN cDNA 4930412C18 gene [Source:MGI Symbol;Acc:MGI:2443490]	http://www.genecards.org/cgi-bin/carddisp.pl?gene=4930412C18RIK	http://www.genecards.org/cgi-bin/carddisp.pl?gene=4930412C18RIK
Pcnt	0.0915979	pericentrin (kendrin) [Source:MGI Symbol;Acc:MGI:102722]	http://www.genecards.org/cgi-bin/carddisp.pl?gene=PCNT	http://www.genecards.org/cgi-bin/carddisp.pl?gene=PCNT
Cdk12	0.0915979	cyclin-dependent kinase 12 [Source:MGI Symbol;Acc:MGI:1098802]	http://www.genecards.org/cgi-bin/carddisp.pl?gene=CDK12	http://www.genecards.org/cgi-bin/carddisp.pl?gene=CDK12
Bcl2l1	0.0915979	BCL2-like 1 [Source:MGI Symbol;Acc:MGI:88139]	http://www.genecards.org/cgi-bin/carddisp.pl?gene=BCL2L1	http://www.genecards.org/cgi-bin/carddisp.pl?gene=BCL2L1
Hivep2	0.0915979	human immunodeficiency virus type I enhancer binding protein 2 [Source:MGI Symbol;Acc:MGI:1338076]	http://www.genecards.org/cgi-bin/carddisp.pl?gene=HIVEP2	http://www.genecards.org/cgi-bin/carddisp.pl?gene=HIVEP2
Sgk1	0.0915979	serum/glucocorticoid regulated kinase 1 [Source:MGI Symbol;Acc:MGI:1340062]	http://www.genecards.org/cgi-bin/carddisp.pl?gene=SGK1	http://www.genecards.org/cgi-bin/carddisp.pl?gene=SGK1
Vps13d	0.0915979	vacuolar protein sorting 13 D (yeast) [Source:MGI Symbol;Acc:MGI:2448530]	http://www.genecards.org/cgi-bin/carddisp.pl?gene=VPS13D	http://www.genecards.org/cgi-bin/carddisp.pl?gene=VPS13D
Clk4	0.0915979	CDC like kinase 4 [Source:MGI Symbol;Acc:MGI:1098551]	http://www.genecards.org/cgi-bin/carddisp.pl?gene=CLK4	http://www.genecards.org/cgi-bin/carddisp.pl?gene=CLK4
Nfkbia	0.0915979	nuclear factor of kappa light polypeptide gene enhancer in B cells inhibitor, alpha [Source:MGI Symbol;Acc:MGI:104741]	http://www.genecards.org/cgi-bin/carddisp.pl?gene=NFKBIA	http://www.genecards.org/cgi-bin/carddisp.pl?gene=NFKBIA
Eif2ak2	0.0915979	eukaryotic translation initiation factor 2-alpha kinase 2 [Source:MGI Symbol;Acc:MGI:1353449]	http://www.genecards.org/cgi-bin/carddisp.pl?gene=EIF2AK2	http://www.genecards.org/cgi-bin/carddisp.pl?gene=EIF2AK2
Mapk8ip3	0.0915979	mitogen-activated protein kinase 8 interacting protein 3 [Source:MGI Symbol;Acc:MGI:1353598]	http://www.genecards.org/cgi-bin/carddisp.pl?gene=MAPK8IP3	http://www.genecards.org/cgi-bin/carddisp.pl?gene=MAPK8IP3
Zfp871	0.0915979	zinc finger protein 871 [Source:MGI Symbol;Acc:MGI:1921793]	http://www.genecards.org/cgi-bin/carddisp.pl?gene=ZFP871	http://www.genecards.org/cgi-bin/carddisp.pl?gene=ZFP871
Cops5	0.0915979	COP9 (constitutive photomorphogenic) homolog, subunit 5 (Arabidopsis thaliana) [Source:MGI Symbol;Acc:MGI:1349415]	http://www.genecards.org/cgi-bin/carddisp.pl?gene=COPS5	http://www.genecards.org/cgi-bin/carddisp.pl?gene=COPS5
Eif3m	0.0915979	eukaryotic translation initiation factor 3, subunit M [Source:MGI Symbol;Acc:MGI:1351744]	http://www.genecards.org/cgi-bin/carddisp.pl?gene=EIF3M	http://www.genecards.org/cgi-bin/carddisp.pl?gene=EIF3M
Ccnl1	0.0915979	cyclin L1 [Source:MGI Symbol;Acc:MGI:1922664]	http://www.genecards.org/cgi-bin/carddisp.pl?gene=CCNL1	http://www.genecards.org/cgi-bin/carddisp.pl?gene=CCNL1
Dyrk2	0.0915979	dual-specificity tyrosine-(Y)-phosphorylation regulated kinase 2 [Source:MGI Symbol;Acc:MGI:1330301]	http://www.genecards.org/cgi-bin/carddisp.pl?gene=DYRK2	http://www.genecards.org/cgi-bin/carddisp.pl?gene=DYRK2
Mtor	0.0915979	mechanistic target of rapamycin (serine/threonine kinase) [Source:MGI Symbol;Acc:MGI:1928394]	http://www.genecards.org/cgi-bin/carddisp.pl?gene=MTOR	http://www.genecards.org/cgi-bin/carddisp.pl?gene=MTOR
Pan3	0.0915979	PAN3 polyA specific ribonuclease subunit homolog (S. cerevisiae) [Source:MGI Symbol;Acc:MGI:1919837]	http://www.genecards.org/cgi-bin/carddisp.pl?gene=PAN3	http://www.genecards.org/cgi-bin/carddisp.pl?gene=PAN3
Herc3	0.0915979	hect domain and RLD 3 [Source:MGI Symbol;Acc:MGI:1921248]	http://www.genecards.org/cgi-bin/carddisp.pl?gene=HERC3	http://www.genecards.org/cgi-bin/carddisp.pl?gene=HERC3
Aebp2	0.0915979	AE binding protein 2 [Source:MGI Symbol;Acc:MGI:1338038]	http://www.genecards.org/cgi-bin/carddisp.pl?gene=AEBP2	http://www.genecards.org/cgi-bin/carddisp.pl?gene=AEBP2
Ogt	0.0915979	O-linked N-acetylglucosamine (GlcNAc) transferase (UDP-N-acetylglucosamine:polypeptide-N-acetylglucosaminyl transferase) [Source:MGI Symbol;Acc:MGI:1339639]	http://www.genecards.org/cgi-bin/carddisp.pl?gene=OGT	http://www.genecards.org/cgi-bin/carddisp.pl?gene=OGT
Synrg	0.0915979	synergin, gamma [Source:MGI Symbol;Acc:MGI:1354742]	http://www.genecards.org/cgi-bin/carddisp.pl?gene=SYNRG	http://www.genecards.org/cgi-bin/carddisp.pl?gene=SYNRG
Uba6	0.0915979	ubiquitin-like modifier activating enzyme 6 [Source:MGI Symbol;Acc:MGI:1913894]	http://www.genecards.org/cgi-bin/carddisp.pl?gene=UBA6	http://www.genecards.org/cgi-bin/carddisp.pl?gene=UBA6
Ano10	0.0915979	anoctamin 10 [Source:MGI Symbol;Acc:MGI:2143103]	http://www.genecards.org/cgi-bin/carddisp.pl?gene=ANO10	http://www.genecards.org/cgi-bin/carddisp.pl?gene=ANO10
Ptpdc1	0.0915979	protein tyrosine phosphatase domain containing 1 [Source:MGI Symbol;Acc:MGI:2145430]	http://www.genecards.org/cgi-bin/carddisp.pl?gene=PTPDC1	http://www.genecards.org/cgi-bin/carddisp.pl?gene=PTPDC1
Cdc40	0.0915979	cell division cycle 40 homolog (yeast) [Source:MGI Symbol;Acc:MGI:1918963]	http://www.genecards.org/cgi-bin/carddisp.pl?gene=CDC40	http://www.genecards.org/cgi-bin/carddisp.pl?gene=CDC40
Il17rd	0.0915979	interleukin 17 receptor D [Source:MGI Symbol;Acc:MGI:2159727]	http://www.genecards.org/cgi-bin/carddisp.pl?gene=IL17RD	http://www.genecards.org/cgi-bin/carddisp.pl?gene=IL17RD
Mios	0.0915979	missing oocyte, meiosis regulator, homolog (Drosophila) [Source:MGI Symbol;Acc:MGI:2182066]	http://www.genecards.org/cgi-bin/carddisp.pl?gene=MIOS	http://www.genecards.org/cgi-bin/carddisp.pl?gene=MIOS
2900052L18Rik	0.0915979	RIKEN cDNA 2900052L18 gene [Source:MGI Symbol;Acc:MGI:1924085]	http://www.genecards.org/cgi-bin/carddisp.pl?gene=2900052L18RIK	http://www.genecards.org/cgi-bin/carddisp.pl?gene=2900052L18RIK
Arl4a	0.0915979	ADP-ribosylation factor-like 4A [Source:MGI Symbol;Acc:MGI:99437]	http://www.genecards.org/cgi-bin/carddisp.pl?gene=ARL4A	http://www.genecards.org/cgi-bin/carddisp.pl?gene=ARL4A
Rbm33	0.0915979	RNA binding motif protein 33 [Source:MGI Symbol;Acc:MGI:1919670]	http://www.genecards.org/cgi-bin/carddisp.pl?gene=RBM33	http://www.genecards.org/cgi-bin/carddisp.pl?gene=RBM33
Sacs	0.0915979	sacsin [Source:MGI Symbol;Acc:MGI:1354724]	http://www.genecards.org/cgi-bin/carddisp.pl?gene=SACS	http://www.genecards.org/cgi-bin/carddisp.pl?gene=SACS
Aff4	0.0915979	AF4/FMR2 family, member 4 [Source:MGI Symbol;Acc:MGI:2136171]	http://www.genecards.org/cgi-bin/carddisp.pl?gene=AFF4	http://www.genecards.org/cgi-bin/carddisp.pl?gene=AFF4
Dcun1d4	0.0915979	DCN1, defective in cullin neddylation 1, domain containing 4 (S. cerevisiae) [Source:MGI Symbol;Acc:MGI:2140972]	http://www.genecards.org/cgi-bin/carddisp.pl?gene=DCUN1D4	http://www.genecards.org/cgi-bin/carddisp.pl?gene=DCUN1D4
Ppp4r2	0.0915979	protein phosphatase 4, regulatory subunit 2 [Source:MGI Symbol;Acc:MGI:3027896]	http://www.genecards.org/cgi-bin/carddisp.pl?gene=PPP4R2	http://www.genecards.org/cgi-bin/carddisp.pl?gene=PPP4R2
Cep110	0.0915979	centrosomal protein 110 [Source:MGI Symbol;Acc:MGI:1889576]	http://www.genecards.org/cgi-bin/carddisp.pl?gene=CEP110	http://www.genecards.org/cgi-bin/carddisp.pl?gene=CEP110
Rp2h	0.0915979	retinitis pigmentosa 2 homolog (human) [Source:MGI Symbol;Acc:MGI:1277953]	http://www.genecards.org/cgi-bin/carddisp.pl?gene=RP2H	http://www.genecards.org/cgi-bin/carddisp.pl?gene=RP2H
Polr1c	0.0915979	polymerase (RNA) I polypeptide C [Source:MGI Symbol;Acc:MGI:103288]	http://www.genecards.org/cgi-bin/carddisp.pl?gene=POLR1C	http://www.genecards.org/cgi-bin/carddisp.pl?gene=POLR1C
Arfgef1	0.0915979	ADP-ribosylation factor guanine nucleotide-exchange factor 1(brefeldin A-inhibited) [Source:MGI Symbol;Acc:MGI:2442988]	http://www.genecards.org/cgi-bin/carddisp.pl?gene=ARFGEF1	http://www.genecards.org/cgi-bin/carddisp.pl?gene=ARFGEF1
A930001C03Rik	0.0915979	RIKEN cDNA A930001C03 gene [Source:MGI Symbol;Acc:MGI:2441838]	http://www.genecards.org/cgi-bin/carddisp.pl?gene=A930001C03RIK	http://www.genecards.org/cgi-bin/carddisp.pl?gene=A930001C03RIK
Ranbp2	0.100633	RAN binding protein 2 [Source:MGI Symbol;Acc:MGI:894323]	http://www.genecards.org/cgi-bin/carddisp.pl?gene=RANBP2	http://www.genecards.org/cgi-bin/carddisp.pl?gene=RANBP2
Slc30a4	0.100633	solute carrier family 30 (zinc transporter), member 4 [Source:MGI Symbol;Acc:MGI:1345282]	http://www.genecards.org/cgi-bin/carddisp.pl?gene=SLC30A4	http://www.genecards.org/cgi-bin/carddisp.pl?gene=SLC30A4
Eps15l1	0.100633	epidermal growth factor receptor pathway substrate 15-like 1 [Source:MGI Symbol;Acc:MGI:104582]	http://www.genecards.org/cgi-bin/carddisp.pl?gene=EPS15L1	http://www.genecards.org/cgi-bin/carddisp.pl?gene=EPS15L1
Cpt1c	0.100633	carnitine palmitoyltransferase 1c [Source:MGI Symbol;Acc:MGI:2446526]	http://www.genecards.org/cgi-bin/carddisp.pl?gene=CPT1C	http://www.genecards.org/cgi-bin/carddisp.pl?gene=CPT1C
Polk	0.100633	polymerase (DNA directed), kappa [Source:MGI Symbol;Acc:MGI:1349767]	http://www.genecards.org/cgi-bin/carddisp.pl?gene=POLK	http://www.genecards.org/cgi-bin/carddisp.pl?gene=POLK
Ercc4	0.100633	excision repair cross-complementing rodent repair deficiency, complementation group 4 [Source:MGI Symbol;Acc:MGI:1354163]	http://www.genecards.org/cgi-bin/carddisp.pl?gene=ERCC4	http://www.genecards.org/cgi-bin/carddisp.pl?gene=ERCC4
Prps2	0.100633	phosphoribosyl pyrophosphate synthetase 2 [Source:MGI Symbol;Acc:MGI:97776]	http://www.genecards.org/cgi-bin/carddisp.pl?gene=PRPS2	http://www.genecards.org/cgi-bin/carddisp.pl?gene=PRPS2
Stam	0.100633	signal transducing adaptor molecule (SH3 domain and ITAM motif) 1 [Source:MGI Symbol;Acc:MGI:1329014]	http://www.genecards.org/cgi-bin/carddisp.pl?gene=STAM	http://www.genecards.org/cgi-bin/carddisp.pl?gene=STAM
Mier1	0.100633	mesoderm induction early response 1 homolog (Xenopus laevis [Source:MGI Symbol;Acc:MGI:1918398]	http://www.genecards.org/cgi-bin/carddisp.pl?gene=MIER1	http://www.genecards.org/cgi-bin/carddisp.pl?gene=MIER1
BC018507	0.100633	cDNA sequence BC018507 [Source:MGI Symbol;Acc:MGI:2385865]	http://www.genecards.org/cgi-bin/carddisp.pl?gene=BC018507	http://www.genecards.org/cgi-bin/carddisp.pl?gene=BC018507
Ythdc2	0.100633	YTH domain containing 2 [Source:MGI Symbol;Acc:MGI:2448561]	http://www.genecards.org/cgi-bin/carddisp.pl?gene=YTHDC2	http://www.genecards.org/cgi-bin/carddisp.pl?gene=YTHDC2
Hectd1	0.100633	HECT domain containing 1 [Source:MGI Symbol;Acc:MGI:2384768]	http://www.genecards.org/cgi-bin/carddisp.pl?gene=HECTD1	http://www.genecards.org/cgi-bin/carddisp.pl?gene=HECTD1
Agphd1	0.100633	aminoglycoside phosphotransferase domain containing 1 [Source:MGI Symbol;Acc:MGI:2443139]	http://www.genecards.org/cgi-bin/carddisp.pl?gene=AGPHD1	http://www.genecards.org/cgi-bin/carddisp.pl?gene=AGPHD1
Ppfia1	0.100633	protein tyrosine phosphatase, receptor type, f polypeptide (PTPRF), interacting protein (liprin), alpha 1 [Source:MGI Symbol;Acc:MGI:1924750]	http://www.genecards.org/cgi-bin/carddisp.pl?gene=PPFIA1	http://www.genecards.org/cgi-bin/carddisp.pl?gene=PPFIA1
Vopp1	0.100633	vesicular, overexpressed in cancer, prosurvival protein 1 [Source:MGI Symbol;Acc:MGI:2141658]	http://www.genecards.org/cgi-bin/carddisp.pl?gene=VOPP1	http://www.genecards.org/cgi-bin/carddisp.pl?gene=VOPP1
Pigk	0.100633	phosphatidylinositol glycan anchor biosynthesis, class K [Source:MGI Symbol;Acc:MGI:1913863]	http://www.genecards.org/cgi-bin/carddisp.pl?gene=PIGK	http://www.genecards.org/cgi-bin/carddisp.pl?gene=PIGK
Fam116a	0.100633	family with sequence similarity 116, member A [Source:MGI Symbol;Acc:MGI:2442980]	http://www.genecards.org/cgi-bin/carddisp.pl?gene=FAM116A	http://www.genecards.org/cgi-bin/carddisp.pl?gene=FAM116A
Trim56	0.100633	tripartite motif-containing 56 [Source:MGI Symbol;Acc:MGI:2685298]	http://www.genecards.org/cgi-bin/carddisp.pl?gene=TRIM56	http://www.genecards.org/cgi-bin/carddisp.pl?gene=TRIM56
Zfp688	0.100633	zinc finger protein 688 [Source:MGI Symbol;Acc:MGI:1916484]	http://www.genecards.org/cgi-bin/carddisp.pl?gene=ZFP688	http://www.genecards.org/cgi-bin/carddisp.pl?gene=ZFP688
Fam46b	0.100633	family with sequence similarity 46, member B [Source:MGI Symbol;Acc:MGI:2140500]	http://www.genecards.org/cgi-bin/carddisp.pl?gene=FAM46B	http://www.genecards.org/cgi-bin/carddisp.pl?gene=FAM46B
Fbxo40	0.100633	F-box protein 40 [Source:MGI Symbol;Acc:MGI:2443753]	http://www.genecards.org/cgi-bin/carddisp.pl?gene=FBXO40	http://www.genecards.org/cgi-bin/carddisp.pl?gene=FBXO40
Foxo3	0.100633	forkhead box O3 [Source:MGI Symbol;Acc:MGI:1890081]	http://www.genecards.org/cgi-bin/carddisp.pl?gene=FOXO3	http://www.genecards.org/cgi-bin/carddisp.pl?gene=FOXO3
Crebzf	0.100633	CREB/ATF bZIP transcription factor [Source:MGI Symbol;Acc:MGI:2675296]	http://www.genecards.org/cgi-bin/carddisp.pl?gene=CREBZF	http://www.genecards.org/cgi-bin/carddisp.pl?gene=CREBZF
Mdn1	0.100633	midasin homolog (yeast) [Source:MGI Symbol;Acc:MGI:1926159]	http://www.genecards.org/cgi-bin/carddisp.pl?gene=MDN1	http://www.genecards.org/cgi-bin/carddisp.pl?gene=MDN1
Sclt1	0.100633	sodium channel and clathrin linker 1 [Source:MGI Symbol;Acc:MGI:1914411]	http://www.genecards.org/cgi-bin/carddisp.pl?gene=SCLT1	http://www.genecards.org/cgi-bin/carddisp.pl?gene=SCLT1
4833420G17Rik	0.100633	RIKEN cDNA 4833420G17 gene [Source:MGI Symbol;Acc:MGI:1914642]	http://www.genecards.org/cgi-bin/carddisp.pl?gene=4833420G17RIK	http://www.genecards.org/cgi-bin/carddisp.pl?gene=4833420G17RIK
Zscan18	0.100633	zinc finger and SCAN domain containing 18 [Source:MGI Symbol;Acc:MGI:3643810]	http://www.genecards.org/cgi-bin/carddisp.pl?gene=ZSCAN18	http://www.genecards.org/cgi-bin/carddisp.pl?gene=ZSCAN18
Tbc1d8	0.107846	TBC1 domain family, member 8 [Source:MGI Symbol;Acc:MGI:1927225]	http://www.genecards.org/cgi-bin/carddisp.pl?gene=TBC1D8	http://www.genecards.org/cgi-bin/carddisp.pl?gene=TBC1D8
Plag1	0.107846	pleiomorphic adenoma gene 1 [Source:MGI Symbol;Acc:MGI:1891916]	http://www.genecards.org/cgi-bin/carddisp.pl?gene=PLAG1	http://www.genecards.org/cgi-bin/carddisp.pl?gene=PLAG1
Dennd2c	0.107846	DENN/MADD domain containing 2C [Source:MGI Symbol;Acc:MGI:3036254]	http://www.genecards.org/cgi-bin/carddisp.pl?gene=DENND2C	http://www.genecards.org/cgi-bin/carddisp.pl?gene=DENND2C
Pdcl	0.107846	phosducin-like [Source:MGI Symbol;Acc:MGI:1914716]	http://www.genecards.org/cgi-bin/carddisp.pl?gene=PDCL	http://www.genecards.org/cgi-bin/carddisp.pl?gene=PDCL
Tbk1	0.107846	TANK-binding kinase 1 [Source:MGI Symbol;Acc:MGI:1929658]	http://www.genecards.org/cgi-bin/carddisp.pl?gene=TBK1	http://www.genecards.org/cgi-bin/carddisp.pl?gene=TBK1
Rps6ka5	0.107846	ribosomal protein S6 kinase, polypeptide 5 [Source:MGI Symbol;Acc:MGI:1920336]	http://www.genecards.org/cgi-bin/carddisp.pl?gene=RPS6KA5	http://www.genecards.org/cgi-bin/carddisp.pl?gene=RPS6KA5
Glrx	0.107846	glutaredoxin [Source:MGI Symbol;Acc:MGI:2135625]	http://www.genecards.org/cgi-bin/carddisp.pl?gene=GLRX	http://www.genecards.org/cgi-bin/carddisp.pl?gene=GLRX
Npc1	0.107846	Niemann Pick type C1 [Source:MGI Symbol;Acc:MGI:1097712]	http://www.genecards.org/cgi-bin/carddisp.pl?gene=NPC1	http://www.genecards.org/cgi-bin/carddisp.pl?gene=NPC1
Sorbs1	0.107846	sorbin and SH3 domain containing 1 [Source:MGI Symbol;Acc:MGI:700014]	http://www.genecards.org/cgi-bin/carddisp.pl?gene=SORBS1	http://www.genecards.org/cgi-bin/carddisp.pl?gene=SORBS1
Abl2	0.107846	v-abl Abelson murine leukemia viral oncogene homolog 2 (arg, Abelson-related gene) [Source:MGI Symbol;Acc:MGI:87860]	http://www.genecards.org/cgi-bin/carddisp.pl?gene=ABL2	http://www.genecards.org/cgi-bin/carddisp.pl?gene=ABL2
Atf2	0.107846	activating transcription factor 2 [Source:MGI Symbol;Acc:MGI:109349]	http://www.genecards.org/cgi-bin/carddisp.pl?gene=ATF2	http://www.genecards.org/cgi-bin/carddisp.pl?gene=ATF2
Hipk3	0.107846	homeodomain interacting protein kinase 3 [Source:MGI Symbol;Acc:MGI:1314882]	http://www.genecards.org/cgi-bin/carddisp.pl?gene=HIPK3	http://www.genecards.org/cgi-bin/carddisp.pl?gene=HIPK3
Fbn1	0.107846	fibrillin 1 [Source:MGI Symbol;Acc:MGI:95489]	http://www.genecards.org/cgi-bin/carddisp.pl?gene=FBN1	http://www.genecards.org/cgi-bin/carddisp.pl?gene=FBN1
Slc20a1	0.107846	solute carrier family 20, member 1 [Source:MGI Symbol;Acc:MGI:108392]	http://www.genecards.org/cgi-bin/carddisp.pl?gene=SLC20A1	http://www.genecards.org/cgi-bin/carddisp.pl?gene=SLC20A1
Ppm1l	0.107846	protein phosphatase 1 (formerly 2C)-like [Source:MGI Symbol;Acc:MGI:2139740]	http://www.genecards.org/cgi-bin/carddisp.pl?gene=PPM1L	http://www.genecards.org/cgi-bin/carddisp.pl?gene=PPM1L
Tsc22d2	0.107846	TSC22 domain family, member 2 [Source:MGI Symbol;Acc:MGI:1919283]	http://www.genecards.org/cgi-bin/carddisp.pl?gene=TSC22D2	http://www.genecards.org/cgi-bin/carddisp.pl?gene=TSC22D2
4632434I11Rik	0.107846	RIKEN cDNA 4632434I11 gene [Source:MGI Symbol;Acc:MGI:1921291]	http://www.genecards.org/cgi-bin/carddisp.pl?gene=4632434I11RIK	http://www.genecards.org/cgi-bin/carddisp.pl?gene=4632434I11RIK
Zranb1	0.107846	zinc finger, RAN-binding domain containing 1 [Source:MGI Symbol;Acc:MGI:106441]	http://www.genecards.org/cgi-bin/carddisp.pl?gene=ZRANB1	http://www.genecards.org/cgi-bin/carddisp.pl?gene=ZRANB1
Aplp2	0.107846	amyloid beta (A4) precursor-like protein 2 [Source:MGI Symbol;Acc:MGI:88047]	http://www.genecards.org/cgi-bin/carddisp.pl?gene=APLP2	http://www.genecards.org/cgi-bin/carddisp.pl?gene=APLP2
Rora	0.107846	RAR-related orphan receptor alpha [Source:MGI Symbol;Acc:MGI:104661]	http://www.genecards.org/cgi-bin/carddisp.pl?gene=RORA	http://www.genecards.org/cgi-bin/carddisp.pl?gene=RORA
Phip	0.107846	pleckstrin homology domain interacting protein [Source:MGI Symbol;Acc:MGI:1932404]	http://www.genecards.org/cgi-bin/carddisp.pl?gene=PHIP	http://www.genecards.org/cgi-bin/carddisp.pl?gene=PHIP
Rbm5	0.107846	RNA binding motif protein 5 [Source:MGI Symbol;Acc:MGI:1933204]	http://www.genecards.org/cgi-bin/carddisp.pl?gene=RBM5	http://www.genecards.org/cgi-bin/carddisp.pl?gene=RBM5
Fem1c	0.107846	fem-1 homolog c (C.elegans) [Source:MGI Symbol;Acc:MGI:2444737]	http://www.genecards.org/cgi-bin/carddisp.pl?gene=FEM1C	http://www.genecards.org/cgi-bin/carddisp.pl?gene=FEM1C
Agl	0.107846	amylo-1,6-glucosidase, 4-alpha-glucanotransferase [Source:MGI Symbol;Acc:MGI:1924809]	http://www.genecards.org/cgi-bin/carddisp.pl?gene=AGL	http://www.genecards.org/cgi-bin/carddisp.pl?gene=AGL
Thyn1	0.107846	thymocyte nuclear protein 1 [Source:MGI Symbol;Acc:MGI:1925112]	http://www.genecards.org/cgi-bin/carddisp.pl?gene=THYN1	http://www.genecards.org/cgi-bin/carddisp.pl?gene=THYN1
Dync1li2	0.107846	dynein, cytoplasmic 1 light intermediate chain 2 [Source:MGI Symbol;Acc:MGI:107738]	http://www.genecards.org/cgi-bin/carddisp.pl?gene=DYNC1LI2	http://www.genecards.org/cgi-bin/carddisp.pl?gene=DYNC1LI2
Rps27l	0.107846	ribosomal protein S27-like [Source:MGI Symbol;Acc:MGI:1915191]	http://www.genecards.org/cgi-bin/carddisp.pl?gene=RPS27L	http://www.genecards.org/cgi-bin/carddisp.pl?gene=RPS27L
Stk35	0.107846	serine/threonine kinase 35 [Source:MGI Symbol;Acc:MGI:1914583]	http://www.genecards.org/cgi-bin/carddisp.pl?gene=STK35	http://www.genecards.org/cgi-bin/carddisp.pl?gene=STK35
Fam126b	0.107846	family with sequence similarity 126, member B [Source:MGI Symbol;Acc:MGI:1098784]	http://www.genecards.org/cgi-bin/carddisp.pl?gene=FAM126B	http://www.genecards.org/cgi-bin/carddisp.pl?gene=FAM126B
Mlxip	0.107846	MLX interacting protein [Source:MGI Symbol;Acc:MGI:2141183]	http://www.genecards.org/cgi-bin/carddisp.pl?gene=MLXIP	http://www.genecards.org/cgi-bin/carddisp.pl?gene=MLXIP
Lmtk2	0.107846	lemur tyrosine kinase 2 [Source:MGI Symbol;Acc:MGI:3036247]	http://www.genecards.org/cgi-bin/carddisp.pl?gene=LMTK2	http://www.genecards.org/cgi-bin/carddisp.pl?gene=LMTK2
Mtmr12	0.107846	myotubularin related protein 12 [Source:MGI Symbol;Acc:MGI:2443034]	http://www.genecards.org/cgi-bin/carddisp.pl?gene=MTMR12	http://www.genecards.org/cgi-bin/carddisp.pl?gene=MTMR12
1110018G07Rik	0.107846	RIKEN cDNA 1110018G07 gene [Source:MGI Symbol;Acc:MGI:1915747]	http://www.genecards.org/cgi-bin/carddisp.pl?gene=1110018G07RIK	http://www.genecards.org/cgi-bin/carddisp.pl?gene=1110018G07RIK
Trrap	0.107846	transformation/transcription domain-associated protein [Source:MGI Symbol;Acc:MGI:2153272]	http://www.genecards.org/cgi-bin/carddisp.pl?gene=TRRAP	http://www.genecards.org/cgi-bin/carddisp.pl?gene=TRRAP
Ubxn7	0.107846	UBX domain protein 7 [Source:MGI Symbol;Acc:MGI:2146388]	http://www.genecards.org/cgi-bin/carddisp.pl?gene=UBXN7	http://www.genecards.org/cgi-bin/carddisp.pl?gene=UBXN7
Mettl4	0.107846	methyltransferase like 4 [Source:MGI Symbol;Acc:MGI:1924031]	http://www.genecards.org/cgi-bin/carddisp.pl?gene=METTL4	http://www.genecards.org/cgi-bin/carddisp.pl?gene=METTL4
Grlf1	0.107846	glucocorticoid receptor DNA binding factor 1 [Source:MGI Symbol;Acc:MGI:1929494]	http://www.genecards.org/cgi-bin/carddisp.pl?gene=GRLF1	http://www.genecards.org/cgi-bin/carddisp.pl?gene=GRLF1
2700097O09Rik	0.107846	RIKEN cDNA 2700097O09 gene [Source:MGI Symbol;Acc:MGI:1919908]	http://www.genecards.org/cgi-bin/carddisp.pl?gene=2700097O09RIK	http://www.genecards.org/cgi-bin/carddisp.pl?gene=2700097O09RIK
Gm16485	0.107846	predicted gene 16485 [Source:MGI Symbol;Acc:MGI:3642771]	http://www.genecards.org/cgi-bin/carddisp.pl?gene=GM16485	http://www.genecards.org/cgi-bin/carddisp.pl?gene=GM16485
Raf1	0.109185	v-raf-leukemia viral oncogene 1 [Source:MGI Symbol;Acc:MGI:97847]	http://www.genecards.org/cgi-bin/carddisp.pl?gene=RAF1	http://www.genecards.org/cgi-bin/carddisp.pl?gene=RAF1
Dnajc5	0.109185	DnaJ (Hsp40) homolog, subfamily C, member 5 [Source:MGI Symbol;Acc:MGI:892995]	http://www.genecards.org/cgi-bin/carddisp.pl?gene=DNAJC5	http://www.genecards.org/cgi-bin/carddisp.pl?gene=DNAJC5
Hif3a	0.109185	hypoxia inducible factor 3, alpha subunit [Source:MGI Symbol;Acc:MGI:1859778]	http://www.genecards.org/cgi-bin/carddisp.pl?gene=HIF3A	http://www.genecards.org/cgi-bin/carddisp.pl?gene=HIF3A
Pkn2	0.109185	protein kinase N2 [Source:MGI Symbol;Acc:MGI:109211]	http://www.genecards.org/cgi-bin/carddisp.pl?gene=PKN2	http://www.genecards.org/cgi-bin/carddisp.pl?gene=PKN2
Unkl	0.109185	unkempt-like (Drosophila) [Source:MGI Symbol;Acc:MGI:1921404]	http://www.genecards.org/cgi-bin/carddisp.pl?gene=UNKL	http://www.genecards.org/cgi-bin/carddisp.pl?gene=UNKL
Pank3	0.109185	pantothenate kinase 3 [Source:MGI Symbol;Acc:MGI:2387464]	http://www.genecards.org/cgi-bin/carddisp.pl?gene=PANK3	http://www.genecards.org/cgi-bin/carddisp.pl?gene=PANK3
Cnot6	0.109185	CCR4-NOT transcription complex, subunit 6 [Source:MGI Symbol;Acc:MGI:2144529]	http://www.genecards.org/cgi-bin/carddisp.pl?gene=CNOT6	http://www.genecards.org/cgi-bin/carddisp.pl?gene=CNOT6
Ddx46	0.109185	DEAD (Asp-Glu-Ala-Asp) box polypeptide 46 [Source:MGI Symbol;Acc:MGI:1920895]	http://www.genecards.org/cgi-bin/carddisp.pl?gene=DDX46	http://www.genecards.org/cgi-bin/carddisp.pl?gene=DDX46
Ptprg	0.109185	protein tyrosine phosphatase, receptor type, G [Source:MGI Symbol;Acc:MGI:97814]	http://www.genecards.org/cgi-bin/carddisp.pl?gene=PTPRG	http://www.genecards.org/cgi-bin/carddisp.pl?gene=PTPRG
Prkdc	0.109185	protein kinase, DNA activated, catalytic polypeptide [Source:MGI Symbol;Acc:MGI:104779]	http://www.genecards.org/cgi-bin/carddisp.pl?gene=PRKDC	http://www.genecards.org/cgi-bin/carddisp.pl?gene=PRKDC
Zfp91	0.109185	zinc finger protein 91 [Source:MGI Symbol;Acc:MGI:104854]	http://www.genecards.org/cgi-bin/carddisp.pl?gene=ZFP91	http://www.genecards.org/cgi-bin/carddisp.pl?gene=ZFP91
Nt5c2	0.109185	5'-nucleotidase, cytosolic II [Source:MGI Symbol;Acc:MGI:2178563]	http://www.genecards.org/cgi-bin/carddisp.pl?gene=NT5C2	http://www.genecards.org/cgi-bin/carddisp.pl?gene=NT5C2
Gsto1	0.109185	glutathione S-transferase omega 1 [Source:MGI Symbol;Acc:MGI:1342273]	http://www.genecards.org/cgi-bin/carddisp.pl?gene=GSTO1	http://www.genecards.org/cgi-bin/carddisp.pl?gene=GSTO1
Tada1	0.109185	transcriptional adaptor 1 [Source:MGI Symbol;Acc:MGI:1196415]	http://www.genecards.org/cgi-bin/carddisp.pl?gene=TADA1	http://www.genecards.org/cgi-bin/carddisp.pl?gene=TADA1
Ptpn14	0.109185	protein tyrosine phosphatase, non-receptor type 14 [Source:MGI Symbol;Acc:MGI:102467]	http://www.genecards.org/cgi-bin/carddisp.pl?gene=PTPN14	http://www.genecards.org/cgi-bin/carddisp.pl?gene=PTPN14
Dock7	0.109185	dedicator of cytokinesis 7 [Source:MGI Symbol;Acc:MGI:1914549]	http://www.genecards.org/cgi-bin/carddisp.pl?gene=DOCK7	http://www.genecards.org/cgi-bin/carddisp.pl?gene=DOCK7
Aldh4a1	0.109185	aldehyde dehydrogenase 4 family, member A1 [Source:MGI Symbol;Acc:MGI:2443883]	http://www.genecards.org/cgi-bin/carddisp.pl?gene=ALDH4A1	http://www.genecards.org/cgi-bin/carddisp.pl?gene=ALDH4A1
2310079F23Rik	0.109185	RIKEN cDNA 2310079F23 gene [Source:MGI Symbol;Acc:MGI:1926140]	http://www.genecards.org/cgi-bin/carddisp.pl?gene=2310079F23RIK	http://www.genecards.org/cgi-bin/carddisp.pl?gene=2310079F23RIK
Khk	0.109185	ketohexokinase [Source:MGI Symbol;Acc:MGI:1096353]	http://www.genecards.org/cgi-bin/carddisp.pl?gene=KHK	http://www.genecards.org/cgi-bin/carddisp.pl?gene=KHK
Diablo	0.109185	diablo homolog (Drosophila) [Source:MGI Symbol;Acc:MGI:1913843]	http://www.genecards.org/cgi-bin/carddisp.pl?gene=DIABLO	http://www.genecards.org/cgi-bin/carddisp.pl?gene=DIABLO
Rrm1	0.109185	ribonucleotide reductase M1 [Source:MGI Symbol;Acc:MGI:98180]	http://www.genecards.org/cgi-bin/carddisp.pl?gene=RRM1	http://www.genecards.org/cgi-bin/carddisp.pl?gene=RRM1
Cul4b	0.109185	cullin 4B [Source:MGI Symbol;Acc:MGI:1919834]	http://www.genecards.org/cgi-bin/carddisp.pl?gene=CUL4B	http://www.genecards.org/cgi-bin/carddisp.pl?gene=CUL4B
Acsl4	0.109185	acyl-CoA synthetase long-chain family member 4 [Source:MGI Symbol;Acc:MGI:1354713]	http://www.genecards.org/cgi-bin/carddisp.pl?gene=ACSL4	http://www.genecards.org/cgi-bin/carddisp.pl?gene=ACSL4
Map1lc3b	0.109185	microtubule-associated protein 1 light chain 3 beta [Source:MGI Symbol;Acc:MGI:1914693]	http://www.genecards.org/cgi-bin/carddisp.pl?gene=MAP1LC3B	http://www.genecards.org/cgi-bin/carddisp.pl?gene=MAP1LC3B
Sltm	0.109185	SAFB-like, transcription modulator [Source:MGI Symbol;Acc:MGI:1913910]	http://www.genecards.org/cgi-bin/carddisp.pl?gene=SLTM	http://www.genecards.org/cgi-bin/carddisp.pl?gene=SLTM
Qars	0.109185	glutaminyl-tRNA synthetase [Source:MGI Symbol;Acc:MGI:1915851]	http://www.genecards.org/cgi-bin/carddisp.pl?gene=QARS	http://www.genecards.org/cgi-bin/carddisp.pl?gene=QARS
Ccdc88a	0.109185	coiled coil domain containing 88A [Source:MGI Symbol;Acc:MGI:1925177]	http://www.genecards.org/cgi-bin/carddisp.pl?gene=CCDC88A	http://www.genecards.org/cgi-bin/carddisp.pl?gene=CCDC88A
Spg11	0.109185	spastic paraplegia 11 [Source:MGI Symbol;Acc:MGI:2444989]	http://www.genecards.org/cgi-bin/carddisp.pl?gene=SPG11	http://www.genecards.org/cgi-bin/carddisp.pl?gene=SPG11
Ptplad1	0.109185	protein tyrosine phosphatase-like A domain containing 1 [Source:MGI Symbol;Acc:MGI:1889341]	http://www.genecards.org/cgi-bin/carddisp.pl?gene=PTPLAD1	http://www.genecards.org/cgi-bin/carddisp.pl?gene=PTPLAD1
Fancd2	0.109185	Fanconi anemia, complementation group D2 [Source:MGI Symbol;Acc:MGI:2448480]	http://www.genecards.org/cgi-bin/carddisp.pl?gene=FANCD2	http://www.genecards.org/cgi-bin/carddisp.pl?gene=FANCD2
Mtmr3	0.109185	myotubularin related protein 3 [Source:MGI Symbol;Acc:MGI:1921552]	http://www.genecards.org/cgi-bin/carddisp.pl?gene=MTMR3	http://www.genecards.org/cgi-bin/carddisp.pl?gene=MTMR3
2700049A03Rik	0.109185	RIKEN cDNA 2700049A03 gene [Source:MGI Symbol;Acc:MGI:1924217]	http://www.genecards.org/cgi-bin/carddisp.pl?gene=2700049A03RIK	http://www.genecards.org/cgi-bin/carddisp.pl?gene=2700049A03RIK
Tmx4	0.109185	thioredoxin-related transmembrane protein 4 [Source:MGI Symbol;Acc:MGI:106558]	http://www.genecards.org/cgi-bin/carddisp.pl?gene=TMX4	http://www.genecards.org/cgi-bin/carddisp.pl?gene=TMX4
BC031353	0.109185	cDNA sequence BC031353 [Source:MGI Symbol;Acc:MGI:2387648]	http://www.genecards.org/cgi-bin/carddisp.pl?gene=BC031353	http://www.genecards.org/cgi-bin/carddisp.pl?gene=BC031353
Filip1	0.109185	filamin A interacting protein 1 [Source:MGI Symbol;Acc:MGI:1917848]	http://www.genecards.org/cgi-bin/carddisp.pl?gene=FILIP1	http://www.genecards.org/cgi-bin/carddisp.pl?gene=FILIP1
Scai	0.109185	suppressor of cancer cell invasion [Source:MGI Symbol;Acc:MGI:2443716]	http://www.genecards.org/cgi-bin/carddisp.pl?gene=SCAI	http://www.genecards.org/cgi-bin/carddisp.pl?gene=SCAI
Vps13c	0.109185	vacuolar protein sorting 13C (yeast) [Source:MGI Symbol;Acc:MGI:2444207]	http://www.genecards.org/cgi-bin/carddisp.pl?gene=VPS13C	http://www.genecards.org/cgi-bin/carddisp.pl?gene=VPS13C
Rnf38	0.109185	ring finger protein 38 [Source:MGI Symbol;Acc:MGI:1920719]	http://www.genecards.org/cgi-bin/carddisp.pl?gene=RNF38	http://www.genecards.org/cgi-bin/carddisp.pl?gene=RNF38
Ckap2	0.109185	cytoskeleton associated protein 2 [Source:MGI Symbol;Acc:MGI:1931797]	http://www.genecards.org/cgi-bin/carddisp.pl?gene=CKAP2	http://www.genecards.org/cgi-bin/carddisp.pl?gene=CKAP2
Accn3	0.109185	amiloride-sensitive cation channel 3 [Source:MGI Symbol;Acc:MGI:2159339]	http://www.genecards.org/cgi-bin/carddisp.pl?gene=ACCN3	http://www.genecards.org/cgi-bin/carddisp.pl?gene=ACCN3
Alpk3	0.109185	alpha-kinase 3 [Source:MGI Symbol;Acc:MGI:2151224]	http://www.genecards.org/cgi-bin/carddisp.pl?gene=ALPK3	http://www.genecards.org/cgi-bin/carddisp.pl?gene=ALPK3
