# Supplementary material for: Distinct vascular genomic response of proton and gamma radiation—A pilot investigation
Source: PLoS One. 2019 Feb 11;14(2):e0207503. doi: 10.1371/journal.pone.0207503 (PMC6370185; doi:10.1371/journal.pone.0207503)
Supplement: S3 Table — (XLSX) [file pone.0207503.s003.xlsx]

## Sheet: SUP.TABLE2
S3 Table. List of 29 genes that present a dose-dependent increase expression in response to proton radiation at q-value < 0.1.
Gene symbol	FDR	Description	GHR link	GeneCards link	GHR link	GeneCards link
Ddx3x	0.0882759	DEAD/H (Asp-Glu-Ala-Asp/His) box polypeptide 3, X-linked [Source:MGI Symbol;Acc:MGI:103064]	https://ghr.nlm.nih.gov/gene/DDX3X	http://www.genecards.org/cgi-bin/carddisp.pl?gene=DDX3X	https://ghr.nlm.nih.gov/gene/DDX3X	http://www.genecards.org/cgi-bin/carddisp.pl?gene=DDX3X
Npepps	0.0485	aminopeptidase puromycin sensitive [Source:MGI Symbol;Acc:MGI:1101358]	https://ghr.nlm.nih.gov/gene/NPEPPS	http://www.genecards.org/cgi-bin/carddisp.pl?gene=NPEPPS	https://ghr.nlm.nih.gov/gene/NPEPPS	http://www.genecards.org/cgi-bin/carddisp.pl?gene=NPEPPS
Bax	0.03	BCL2-associated X protein [Source:MGI Symbol;Acc:MGI:99702]	https://ghr.nlm.nih.gov/gene/BAX	http://www.genecards.org/cgi-bin/carddisp.pl?gene=BAX	https://ghr.nlm.nih.gov/gene/BAX	http://www.genecards.org/cgi-bin/carddisp.pl?gene=BAX
Eif2ak4	0.022	eukaryotic translation initiation factor 2 alpha kinase 4 [Source:MGI Symbol;Acc:MGI:1353427]	https://ghr.nlm.nih.gov/gene/EIF2AK4	http://www.genecards.org/cgi-bin/carddisp.pl?gene=EIF2AK4	https://ghr.nlm.nih.gov/gene/EIF2AK4	http://www.genecards.org/cgi-bin/carddisp.pl?gene=EIF2AK4
Mdm2	0.015	transformed mouse 3T3 cell double minute 2 [Source:MGI Symbol;Acc:MGI:96952]	https://ghr.nlm.nih.gov/gene/MDM2	http://www.genecards.org/cgi-bin/carddisp.pl?gene=MDM2	https://ghr.nlm.nih.gov/gene/MDM2	http://www.genecards.org/cgi-bin/carddisp.pl?gene=MDM2
Ccng1	0.04	cyclin G1 [Source:MGI Symbol;Acc:MGI:102890]	https://ghr.nlm.nih.gov/gene/CCNG1	http://www.genecards.org/cgi-bin/carddisp.pl?gene=CCNG1	https://ghr.nlm.nih.gov/gene/CCNG1	http://www.genecards.org/cgi-bin/carddisp.pl?gene=CCNG1
Ppm1d	0.0882759	protein phosphatase 1D magnesium-dependent, delta isoform [Source:MGI Symbol;Acc:MGI:1858214]	https://ghr.nlm.nih.gov/gene/PPM1D	http://www.genecards.org/cgi-bin/carddisp.pl?gene=PPM1D	https://ghr.nlm.nih.gov/gene/PPM1D	http://www.genecards.org/cgi-bin/carddisp.pl?gene=PPM1D
9030617O03Rik	0.0485	RIKEN cDNA 9030617O03 gene [Source:MGI Symbol;Acc:MGI:2444813]	https://ghr.nlm.nih.gov/gene/9030617O03RIK	http://www.genecards.org/cgi-bin/carddisp.pl?gene=9030617O03RIK	https://ghr.nlm.nih.gov/gene/9030617O03RIK	http://www.genecards.org/cgi-bin/carddisp.pl?gene=9030617O03RIK
Gtse1	0.03	G two S phase expressed protein 1 [Source:MGI Symbol;Acc:MGI:1352755]	https://ghr.nlm.nih.gov/gene/GTSE1	http://www.genecards.org/cgi-bin/carddisp.pl?gene=GTSE1	https://ghr.nlm.nih.gov/gene/GTSE1	http://www.genecards.org/cgi-bin/carddisp.pl?gene=GTSE1
Cdkn1a	0.022	cyclin-dependent kinase inhibitor 1A (P21) [Source:MGI Symbol;Acc:MGI:104556]	https://ghr.nlm.nih.gov/gene/CDKN1A	http://www.genecards.org/cgi-bin/carddisp.pl?gene=CDKN1A	https://ghr.nlm.nih.gov/gene/CDKN1A	http://www.genecards.org/cgi-bin/carddisp.pl?gene=CDKN1A
Igf2r	0.0882759	insulin-like growth factor 2 receptor [Source:MGI Symbol;Acc:MGI:96435]	https://ghr.nlm.nih.gov/gene/IGF2R	http://www.genecards.org/cgi-bin/carddisp.pl?gene=IGF2R	https://ghr.nlm.nih.gov/gene/IGF2R	http://www.genecards.org/cgi-bin/carddisp.pl?gene=IGF2R
Eif2ak2	0.04	eukaryotic translation initiation factor 2-alpha kinase 2 [Source:MGI Symbol;Acc:MGI:1353449]	https://ghr.nlm.nih.gov/gene/EIF2AK2	http://www.genecards.org/cgi-bin/carddisp.pl?gene=EIF2AK2	https://ghr.nlm.nih.gov/gene/EIF2AK2	http://www.genecards.org/cgi-bin/carddisp.pl?gene=EIF2AK2
Trp53inp1	0.0485	transformation related protein 53 inducible nuclear protein 1 [Source:MGI Symbol;Acc:MGI:1926609]	https://ghr.nlm.nih.gov/gene/TRP53INP1	http://www.genecards.org/cgi-bin/carddisp.pl?gene=TRP53INP1	https://ghr.nlm.nih.gov/gene/TRP53INP1	http://www.genecards.org/cgi-bin/carddisp.pl?gene=TRP53INP1
Tex10	0.0485	testis expressed gene 10 [Source:MGI Symbol;Acc:MGI:1344413]	https://ghr.nlm.nih.gov/gene/TEX10	http://www.genecards.org/cgi-bin/carddisp.pl?gene=TEX10	https://ghr.nlm.nih.gov/gene/TEX10	http://www.genecards.org/cgi-bin/carddisp.pl?gene=TEX10
Htt	0.0759091	huntingtin [Source:MGI Symbol;Acc:MGI:96067]	https://ghr.nlm.nih.gov/gene/HTT	http://www.genecards.org/cgi-bin/carddisp.pl?gene=HTT	https://ghr.nlm.nih.gov/gene/HTT	http://www.genecards.org/cgi-bin/carddisp.pl?gene=HTT
Aen	0.015	apoptosis enhancing nuclease [Source:MGI Symbol;Acc:MGI:1915298]	https://ghr.nlm.nih.gov/gene/AEN	http://www.genecards.org/cgi-bin/carddisp.pl?gene=AEN	https://ghr.nlm.nih.gov/gene/AEN	http://www.genecards.org/cgi-bin/carddisp.pl?gene=AEN
Eda2r	0.0485	ectodysplasin A2 receptor [Source:MGI Symbol;Acc:MGI:2442860]	https://ghr.nlm.nih.gov/gene/EDA2R	http://www.genecards.org/cgi-bin/carddisp.pl?gene=EDA2R	https://ghr.nlm.nih.gov/gene/EDA2R	http://www.genecards.org/cgi-bin/carddisp.pl?gene=EDA2R
Ckap2	0.0485	cytoskeleton associated protein 2 [Source:MGI Symbol;Acc:MGI:1931797]	https://ghr.nlm.nih.gov/gene/CKAP2	http://www.genecards.org/cgi-bin/carddisp.pl?gene=CKAP2	https://ghr.nlm.nih.gov/gene/CKAP2	http://www.genecards.org/cgi-bin/carddisp.pl?gene=CKAP2
Gdf15	0.0882759	growth differentiation factor 15 [Source:MGI Symbol;Acc:MGI:1346047]	https://ghr.nlm.nih.gov/gene/GDF15	http://www.genecards.org/cgi-bin/carddisp.pl?gene=GDF15	https://ghr.nlm.nih.gov/gene/GDF15	http://www.genecards.org/cgi-bin/carddisp.pl?gene=GDF15
Ephx1	0.022	epoxide hydrolase 1, microsomal [Source:MGI Symbol;Acc:MGI:95405]	https://ghr.nlm.nih.gov/gene/EPHX1	http://www.genecards.org/cgi-bin/carddisp.pl?gene=EPHX1	https://ghr.nlm.nih.gov/gene/EPHX1	http://www.genecards.org/cgi-bin/carddisp.pl?gene=EPHX1
Dcxr	0.0485	dicarbonyl L-xylulose reductase [Source:MGI Symbol;Acc:MGI:1915130]	https://ghr.nlm.nih.gov/gene/DCXR	http://www.genecards.org/cgi-bin/carddisp.pl?gene=DCXR	https://ghr.nlm.nih.gov/gene/DCXR	http://www.genecards.org/cgi-bin/carddisp.pl?gene=DCXR
Slc19a2	0.03	solute carrier family 19 (thiamine transporter), member 2 [Source:MGI Symbol;Acc:MGI:1928761]	https://ghr.nlm.nih.gov/gene/SLC19A2	http://www.genecards.org/cgi-bin/carddisp.pl?gene=SLC19A2	https://ghr.nlm.nih.gov/gene/SLC19A2	http://www.genecards.org/cgi-bin/carddisp.pl?gene=SLC19A2
Arhgap11a	0.0882759	Rho GTPase activating protein 11A [Source:MGI Symbol;Acc:MGI:2444300]	https://ghr.nlm.nih.gov/gene/ARHGAP11A	http://www.genecards.org/cgi-bin/carddisp.pl?gene=ARHGAP11A	https://ghr.nlm.nih.gov/gene/ARHGAP11A	http://www.genecards.org/cgi-bin/carddisp.pl?gene=ARHGAP11A
Ddit4l	0.03	DNA-damage-inducible transcript 4-like [Source:MGI Symbol;Acc:MGI:1920534]	https://ghr.nlm.nih.gov/gene/DDIT4L	http://www.genecards.org/cgi-bin/carddisp.pl?gene=DDIT4L	https://ghr.nlm.nih.gov/gene/DDIT4L	http://www.genecards.org/cgi-bin/carddisp.pl?gene=DDIT4L
Acap2	0.0759091	ArfGAP with coiled-coil, ankyrin repeat and PH domains 2 [Source:MGI Symbol;Acc:MGI:1925868]	https://ghr.nlm.nih.gov/gene/ACAP2	http://www.genecards.org/cgi-bin/carddisp.pl?gene=ACAP2	https://ghr.nlm.nih.gov/gene/ACAP2	http://www.genecards.org/cgi-bin/carddisp.pl?gene=ACAP2
Ccdc71	0.0882759	coiled-coil domain containing 71 [Source:MGI Symbol;Acc:MGI:1919704]	https://ghr.nlm.nih.gov/gene/CCDC71	http://www.genecards.org/cgi-bin/carddisp.pl?gene=CCDC71	https://ghr.nlm.nih.gov/gene/CCDC71	http://www.genecards.org/cgi-bin/carddisp.pl?gene=CCDC71
Commd3	0.0485	COMM domain containing 3 [Source:MGI Symbol;Acc:MGI:88218]	https://ghr.nlm.nih.gov/gene/COMMD3	http://www.genecards.org/cgi-bin/carddisp.pl?gene=COMMD3	https://ghr.nlm.nih.gov/gene/COMMD3	http://www.genecards.org/cgi-bin/carddisp.pl?gene=COMMD3
Ano3	0.0485	anoctamin 3 [Source:MGI Symbol;Acc:MGI:3613666]	https://ghr.nlm.nih.gov/gene/ANO3	http://www.genecards.org/cgi-bin/carddisp.pl?gene=ANO3	https://ghr.nlm.nih.gov/gene/ANO3	http://www.genecards.org/cgi-bin/carddisp.pl?gene=ANO3
Cd80	0.0882759	CD80 antigen [Source:MGI Symbol;Acc:MGI:101775]	https://ghr.nlm.nih.gov/gene/CD80	http://www.genecards.org/cgi-bin/carddisp.pl?gene=CD80	https://ghr.nlm.nih.gov/gene/CD80	http://www.genecards.org/cgi-bin/carddisp.pl?gene=CD80
