# Supplementary material for: Distinct vascular genomic response of proton and gamma radiation—A pilot investigation
Source: PLoS One. 2019 Feb 11;14(2):e0207503. doi: 10.1371/journal.pone.0207503 (PMC6370185; doi:10.1371/journal.pone.0207503)
Supplement: S4 Table — (XLSX) [file pone.0207503.s004.xlsx]

## Sheet: SUP.TABLE1
S4 Table. List of 194 genes that present a dose-dependent increase expression in response to gamma radiation at q-value < 0.1.
Gene symbol	FDR	Description	GHR link	GeneCards link	GHR link	GeneCards link
Ddx3x	0.0333333	DEAD/H (Asp-Glu-Ala-Asp/His) box polypeptide 3, X-linked [Source:MGI Symbol;Acc:MGI:103064]	https://ghr.nlm.nih.gov/gene/DDX3X	http://www.genecards.org/cgi-bin/carddisp.pl?gene=DDX3X	https://ghr.nlm.nih.gov/gene/DDX3X	http://www.genecards.org/cgi-bin/carddisp.pl?gene=DDX3X
Mcm3ap	0.0444737	minichromosome maintenance deficient 3 (S. cerevisiae) associated protein [Source:MGI Symbol;Acc:MGI:1930089]	https://ghr.nlm.nih.gov/gene/MCM3AP	http://www.genecards.org/cgi-bin/carddisp.pl?gene=MCM3AP	https://ghr.nlm.nih.gov/gene/MCM3AP	http://www.genecards.org/cgi-bin/carddisp.pl?gene=MCM3AP
Pcnt	0.0915979	pericentrin (kendrin) [Source:MGI Symbol;Acc:MGI:102722]	https://ghr.nlm.nih.gov/gene/PCNT	http://www.genecards.org/cgi-bin/carddisp.pl?gene=PCNT	https://ghr.nlm.nih.gov/gene/PCNT	http://www.genecards.org/cgi-bin/carddisp.pl?gene=PCNT
Cdk12	0.0915979	cyclin-dependent kinase 12 [Source:MGI Symbol;Acc:MGI:1098802]	https://ghr.nlm.nih.gov/gene/CDK12	http://www.genecards.org/cgi-bin/carddisp.pl?gene=CDK12	https://ghr.nlm.nih.gov/gene/CDK12	http://www.genecards.org/cgi-bin/carddisp.pl?gene=CDK12
Bax	0.0322222	BCL2-associated X protein [Source:MGI Symbol;Acc:MGI:99702]	https://ghr.nlm.nih.gov/gene/BAX	http://www.genecards.org/cgi-bin/carddisp.pl?gene=BAX	https://ghr.nlm.nih.gov/gene/BAX	http://www.genecards.org/cgi-bin/carddisp.pl?gene=BAX
Polr2a	0.0522973	polymerase (RNA) II (DNA directed) polypeptide A [Source:MGI Symbol;Acc:MGI:98086]	https://ghr.nlm.nih.gov/gene/POLR2A	http://www.genecards.org/cgi-bin/carddisp.pl?gene=POLR2A	https://ghr.nlm.nih.gov/gene/POLR2A	http://www.genecards.org/cgi-bin/carddisp.pl?gene=POLR2A
Mobkl1a	0.0766667		https://ghr.nlm.nih.gov/gene/MOBKL1A	http://www.genecards.org/cgi-bin/carddisp.pl?gene=MOBKL1A	https://ghr.nlm.nih.gov/gene/MOBKL1A	http://www.genecards.org/cgi-bin/carddisp.pl?gene=MOBKL1A
Homer1	0.0766667	homer homolog 1 (Drosophila) [Source:MGI Symbol;Acc:MGI:1347345]	https://ghr.nlm.nih.gov/gene/HOMER1	http://www.genecards.org/cgi-bin/carddisp.pl?gene=HOMER1	https://ghr.nlm.nih.gov/gene/HOMER1	http://www.genecards.org/cgi-bin/carddisp.pl?gene=HOMER1
Bcl2l1	0.0915979	BCL2-like 1 [Source:MGI Symbol;Acc:MGI:88139]	https://ghr.nlm.nih.gov/gene/BCL2L1	http://www.genecards.org/cgi-bin/carddisp.pl?gene=BCL2L1	https://ghr.nlm.nih.gov/gene/BCL2L1	http://www.genecards.org/cgi-bin/carddisp.pl?gene=BCL2L1
Lass4	0.0333333	LAG1 homolog, ceramide synthase 4 [Source:MGI Symbol;Acc:MGI:1914510]	https://ghr.nlm.nih.gov/gene/LASS4	http://www.genecards.org/cgi-bin/carddisp.pl?gene=LASS4	https://ghr.nlm.nih.gov/gene/LASS4	http://www.genecards.org/cgi-bin/carddisp.pl?gene=LASS4
Mkl2	0.0444737	MKL/myocardin-like 2 [Source:MGI Symbol;Acc:MGI:3050795]	https://ghr.nlm.nih.gov/gene/MKL2	http://www.genecards.org/cgi-bin/carddisp.pl?gene=MKL2	https://ghr.nlm.nih.gov/gene/MKL2	http://www.genecards.org/cgi-bin/carddisp.pl?gene=MKL2
Mertk	0.0444737	c-mer proto-oncogene tyrosine kinase [Source:MGI Symbol;Acc:MGI:96965]	https://ghr.nlm.nih.gov/gene/MERTK	http://www.genecards.org/cgi-bin/carddisp.pl?gene=MERTK	https://ghr.nlm.nih.gov/gene/MERTK	http://www.genecards.org/cgi-bin/carddisp.pl?gene=MERTK
Hmgb3	0.0866452	high mobility group box 3 [Source:MGI Symbol;Acc:MGI:1098219]	https://ghr.nlm.nih.gov/gene/HMGB3	http://www.genecards.org/cgi-bin/carddisp.pl?gene=HMGB3	https://ghr.nlm.nih.gov/gene/HMGB3	http://www.genecards.org/cgi-bin/carddisp.pl?gene=HMGB3
Sash1	0.0444737	SAM and SH3 domain containing 1 [Source:MGI Symbol;Acc:MGI:1917347]	https://ghr.nlm.nih.gov/gene/SASH1	http://www.genecards.org/cgi-bin/carddisp.pl?gene=SASH1	https://ghr.nlm.nih.gov/gene/SASH1	http://www.genecards.org/cgi-bin/carddisp.pl?gene=SASH1
Hivep2	0.0915979	human immunodeficiency virus type I enhancer binding protein 2 [Source:MGI Symbol;Acc:MGI:1338076]	https://ghr.nlm.nih.gov/gene/HIVEP2	http://www.genecards.org/cgi-bin/carddisp.pl?gene=HIVEP2	https://ghr.nlm.nih.gov/gene/HIVEP2	http://www.genecards.org/cgi-bin/carddisp.pl?gene=HIVEP2
Plcg1	0.0727103	phospholipase C, gamma 1 [Source:MGI Symbol;Acc:MGI:97615]	https://ghr.nlm.nih.gov/gene/PLCG1	http://www.genecards.org/cgi-bin/carddisp.pl?gene=PLCG1	https://ghr.nlm.nih.gov/gene/PLCG1	http://www.genecards.org/cgi-bin/carddisp.pl?gene=PLCG1
Lims1	0.0483333	LIM and senescent cell antigen-like domains 1 [Source:MGI Symbol;Acc:MGI:1195263]	https://ghr.nlm.nih.gov/gene/LIMS1	http://www.genecards.org/cgi-bin/carddisp.pl?gene=LIMS1	https://ghr.nlm.nih.gov/gene/LIMS1	http://www.genecards.org/cgi-bin/carddisp.pl?gene=LIMS1
Sgk1	0.0915979	serum/glucocorticoid regulated kinase 1 [Source:MGI Symbol;Acc:MGI:1340062]	https://ghr.nlm.nih.gov/gene/SGK1	http://www.genecards.org/cgi-bin/carddisp.pl?gene=SGK1	https://ghr.nlm.nih.gov/gene/SGK1	http://www.genecards.org/cgi-bin/carddisp.pl?gene=SGK1
Apaf1	0.0483333	apoptotic peptidase activating factor 1 [Source:MGI Symbol;Acc:MGI:1306796]	https://ghr.nlm.nih.gov/gene/APAF1	http://www.genecards.org/cgi-bin/carddisp.pl?gene=APAF1	https://ghr.nlm.nih.gov/gene/APAF1	http://www.genecards.org/cgi-bin/carddisp.pl?gene=APAF1
Mdm2	0.0322222	transformed mouse 3T3 cell double minute 2 [Source:MGI Symbol;Acc:MGI:96952]	https://ghr.nlm.nih.gov/gene/MDM2	http://www.genecards.org/cgi-bin/carddisp.pl?gene=MDM2	https://ghr.nlm.nih.gov/gene/MDM2	http://www.genecards.org/cgi-bin/carddisp.pl?gene=MDM2
Vps13d	0.0915979	vacuolar protein sorting 13 D (yeast) [Source:MGI Symbol;Acc:MGI:2448530]	https://ghr.nlm.nih.gov/gene/VPS13D	http://www.genecards.org/cgi-bin/carddisp.pl?gene=VPS13D	https://ghr.nlm.nih.gov/gene/VPS13D	http://www.genecards.org/cgi-bin/carddisp.pl?gene=VPS13D
Ccng1	0.0322222	cyclin G1 [Source:MGI Symbol;Acc:MGI:102890]	https://ghr.nlm.nih.gov/gene/CCNG1	http://www.genecards.org/cgi-bin/carddisp.pl?gene=CCNG1	https://ghr.nlm.nih.gov/gene/CCNG1	http://www.genecards.org/cgi-bin/carddisp.pl?gene=CCNG1
Clk4	0.0915979	CDC like kinase 4 [Source:MGI Symbol;Acc:MGI:1098551]	https://ghr.nlm.nih.gov/gene/CLK4	http://www.genecards.org/cgi-bin/carddisp.pl?gene=CLK4	https://ghr.nlm.nih.gov/gene/CLK4	http://www.genecards.org/cgi-bin/carddisp.pl?gene=CLK4
Btg2	0.0444737	B cell translocation gene 2, anti-proliferative [Source:MGI Symbol;Acc:MGI:108384]	https://ghr.nlm.nih.gov/gene/BTG2	http://www.genecards.org/cgi-bin/carddisp.pl?gene=BTG2	https://ghr.nlm.nih.gov/gene/BTG2	http://www.genecards.org/cgi-bin/carddisp.pl?gene=BTG2
Myocd	0.0727103	myocardin [Source:MGI Symbol;Acc:MGI:2137495]	https://ghr.nlm.nih.gov/gene/MYOCD	http://www.genecards.org/cgi-bin/carddisp.pl?gene=MYOCD	https://ghr.nlm.nih.gov/gene/MYOCD	http://www.genecards.org/cgi-bin/carddisp.pl?gene=MYOCD
Ddx42	0.0444737	DEAD (Asp-Glu-Ala-Asp) box polypeptide 42 [Source:MGI Symbol;Acc:MGI:1919297]	https://ghr.nlm.nih.gov/gene/DDX42	http://www.genecards.org/cgi-bin/carddisp.pl?gene=DDX42	https://ghr.nlm.nih.gov/gene/DDX42	http://www.genecards.org/cgi-bin/carddisp.pl?gene=DDX42
Per1	0.0727103	period homolog 1 (Drosophila) [Source:MGI Symbol;Acc:MGI:1098283]	https://ghr.nlm.nih.gov/gene/PER1	http://www.genecards.org/cgi-bin/carddisp.pl?gene=PER1	https://ghr.nlm.nih.gov/gene/PER1	http://www.genecards.org/cgi-bin/carddisp.pl?gene=PER1
Nfkbia	0.0915979	nuclear factor of kappa light polypeptide gene enhancer in B cells inhibitor, alpha [Source:MGI Symbol;Acc:MGI:104741]	https://ghr.nlm.nih.gov/gene/NFKBIA	http://www.genecards.org/cgi-bin/carddisp.pl?gene=NFKBIA	https://ghr.nlm.nih.gov/gene/NFKBIA	http://www.genecards.org/cgi-bin/carddisp.pl?gene=NFKBIA
Tmx1	0.0766667	thioredoxin-related transmembrane protein 1 [Source:MGI Symbol;Acc:MGI:1919986]	https://ghr.nlm.nih.gov/gene/TMX1	http://www.genecards.org/cgi-bin/carddisp.pl?gene=TMX1	https://ghr.nlm.nih.gov/gene/TMX1	http://www.genecards.org/cgi-bin/carddisp.pl?gene=TMX1
4933426M11Rik	0.0727103	RIKEN cDNA 4933426M11 gene [Source:MGI Symbol;Acc:MGI:2444661]	https://ghr.nlm.nih.gov/gene/4933426M11RIK	http://www.genecards.org/cgi-bin/carddisp.pl?gene=4933426M11RIK	https://ghr.nlm.nih.gov/gene/4933426M11RIK	http://www.genecards.org/cgi-bin/carddisp.pl?gene=4933426M11RIK
9030617O03Rik	0.0444737	RIKEN cDNA 9030617O03 gene [Source:MGI Symbol;Acc:MGI:2444813]	https://ghr.nlm.nih.gov/gene/9030617O03RIK	http://www.genecards.org/cgi-bin/carddisp.pl?gene=9030617O03RIK	https://ghr.nlm.nih.gov/gene/9030617O03RIK	http://www.genecards.org/cgi-bin/carddisp.pl?gene=9030617O03RIK
Net1	0.0522973	neuroepithelial cell transforming gene 1 [Source:MGI Symbol;Acc:MGI:1927138]	https://ghr.nlm.nih.gov/gene/NET1	http://www.genecards.org/cgi-bin/carddisp.pl?gene=NET1	https://ghr.nlm.nih.gov/gene/NET1	http://www.genecards.org/cgi-bin/carddisp.pl?gene=NET1
Exoc2	0.0607609	exocyst complex component 2 [Source:MGI Symbol;Acc:MGI:1913732]	https://ghr.nlm.nih.gov/gene/EXOC2	http://www.genecards.org/cgi-bin/carddisp.pl?gene=EXOC2	https://ghr.nlm.nih.gov/gene/EXOC2	http://www.genecards.org/cgi-bin/carddisp.pl?gene=EXOC2
Prpf4b	0.0483333	PRP4 pre-mRNA processing factor 4 homolog B (yeast) [Source:MGI Symbol;Acc:MGI:109584]	https://ghr.nlm.nih.gov/gene/PRPF4B	http://www.genecards.org/cgi-bin/carddisp.pl?gene=PRPF4B	https://ghr.nlm.nih.gov/gene/PRPF4B	http://www.genecards.org/cgi-bin/carddisp.pl?gene=PRPF4B
Mapk8	0.0766667	mitogen-activated protein kinase 8 [Source:MGI Symbol;Acc:MGI:1346861]	https://ghr.nlm.nih.gov/gene/MAPK8	http://www.genecards.org/cgi-bin/carddisp.pl?gene=MAPK8	https://ghr.nlm.nih.gov/gene/MAPK8	http://www.genecards.org/cgi-bin/carddisp.pl?gene=MAPK8
Trim35	0.0483333	tripartite motif-containing 35 [Source:MGI Symbol;Acc:MGI:1914104]	https://ghr.nlm.nih.gov/gene/TRIM35	http://www.genecards.org/cgi-bin/carddisp.pl?gene=TRIM35	https://ghr.nlm.nih.gov/gene/TRIM35	http://www.genecards.org/cgi-bin/carddisp.pl?gene=TRIM35
Gtse1	0.0444737	G two S phase expressed protein 1 [Source:MGI Symbol;Acc:MGI:1352755]	https://ghr.nlm.nih.gov/gene/GTSE1	http://www.genecards.org/cgi-bin/carddisp.pl?gene=GTSE1	https://ghr.nlm.nih.gov/gene/GTSE1	http://www.genecards.org/cgi-bin/carddisp.pl?gene=GTSE1
Nubp1	0.0866452	nucleotide binding protein 1 [Source:MGI Symbol;Acc:MGI:1347073]	https://ghr.nlm.nih.gov/gene/NUBP1	http://www.genecards.org/cgi-bin/carddisp.pl?gene=NUBP1	https://ghr.nlm.nih.gov/gene/NUBP1	http://www.genecards.org/cgi-bin/carddisp.pl?gene=NUBP1
Adamts1	0.0766667	a disintegrin-like and metallopeptidase (reprolysin type) with thrombospondin type 1 motif, 1 [Source:MGI Symbol;Acc:MGI:109249]	https://ghr.nlm.nih.gov/gene/ADAMTS1	http://www.genecards.org/cgi-bin/carddisp.pl?gene=ADAMTS1	https://ghr.nlm.nih.gov/gene/ADAMTS1	http://www.genecards.org/cgi-bin/carddisp.pl?gene=ADAMTS1
Synj1	0.0607609	synaptojanin 1 [Source:MGI Symbol;Acc:MGI:1354961]	https://ghr.nlm.nih.gov/gene/SYNJ1	http://www.genecards.org/cgi-bin/carddisp.pl?gene=SYNJ1	https://ghr.nlm.nih.gov/gene/SYNJ1	http://www.genecards.org/cgi-bin/carddisp.pl?gene=SYNJ1
Cdkn1a	0.0322222	cyclin-dependent kinase inhibitor 1A (P21) [Source:MGI Symbol;Acc:MGI:104556]	https://ghr.nlm.nih.gov/gene/CDKN1A	http://www.genecards.org/cgi-bin/carddisp.pl?gene=CDKN1A	https://ghr.nlm.nih.gov/gene/CDKN1A	http://www.genecards.org/cgi-bin/carddisp.pl?gene=CDKN1A
Igf2r	0.0522973	insulin-like growth factor 2 receptor [Source:MGI Symbol;Acc:MGI:96435]	https://ghr.nlm.nih.gov/gene/IGF2R	http://www.genecards.org/cgi-bin/carddisp.pl?gene=IGF2R	https://ghr.nlm.nih.gov/gene/IGF2R	http://www.genecards.org/cgi-bin/carddisp.pl?gene=IGF2R
Eif2ak2	0.0915979	eukaryotic translation initiation factor 2-alpha kinase 2 [Source:MGI Symbol;Acc:MGI:1353449]	https://ghr.nlm.nih.gov/gene/EIF2AK2	http://www.genecards.org/cgi-bin/carddisp.pl?gene=EIF2AK2	https://ghr.nlm.nih.gov/gene/EIF2AK2	http://www.genecards.org/cgi-bin/carddisp.pl?gene=EIF2AK2
Mapk8ip3	0.0915979	mitogen-activated protein kinase 8 interacting protein 3 [Source:MGI Symbol;Acc:MGI:1353598]	https://ghr.nlm.nih.gov/gene/MAPK8IP3	http://www.genecards.org/cgi-bin/carddisp.pl?gene=MAPK8IP3	https://ghr.nlm.nih.gov/gene/MAPK8IP3	http://www.genecards.org/cgi-bin/carddisp.pl?gene=MAPK8IP3
Zfp871	0.0915979	zinc finger protein 871 [Source:MGI Symbol;Acc:MGI:1921793]	https://ghr.nlm.nih.gov/gene/ZFP871	http://www.genecards.org/cgi-bin/carddisp.pl?gene=ZFP871	https://ghr.nlm.nih.gov/gene/ZFP871	http://www.genecards.org/cgi-bin/carddisp.pl?gene=ZFP871
Iws1	0.0866452	IWS1 homolog (S. cerevisiae) [Source:MGI Symbol;Acc:MGI:1920723]	https://ghr.nlm.nih.gov/gene/IWS1	http://www.genecards.org/cgi-bin/carddisp.pl?gene=IWS1	https://ghr.nlm.nih.gov/gene/IWS1	http://www.genecards.org/cgi-bin/carddisp.pl?gene=IWS1
Cdc37l1	0.0866452	cell division cycle 37 homolog (S. cerevisiae)-like 1 [Source:MGI Symbol;Acc:MGI:1914322]	https://ghr.nlm.nih.gov/gene/CDC37L1	http://www.genecards.org/cgi-bin/carddisp.pl?gene=CDC37L1	https://ghr.nlm.nih.gov/gene/CDC37L1	http://www.genecards.org/cgi-bin/carddisp.pl?gene=CDC37L1
Asah2	0.0522973	N-acylsphingosine amidohydrolase 2 [Source:MGI Symbol;Acc:MGI:1859310]	https://ghr.nlm.nih.gov/gene/ASAH2	http://www.genecards.org/cgi-bin/carddisp.pl?gene=ASAH2	https://ghr.nlm.nih.gov/gene/ASAH2	http://www.genecards.org/cgi-bin/carddisp.pl?gene=ASAH2
Smc5	0.0727103	structural maintenance of chromosomes 5 [Source:MGI Symbol;Acc:MGI:2385088]	https://ghr.nlm.nih.gov/gene/SMC5	http://www.genecards.org/cgi-bin/carddisp.pl?gene=SMC5	https://ghr.nlm.nih.gov/gene/SMC5	http://www.genecards.org/cgi-bin/carddisp.pl?gene=SMC5
Limd1	0.0866452	LIM domains containing 1 [Source:MGI Symbol;Acc:MGI:1352502]	https://ghr.nlm.nih.gov/gene/LIMD1	http://www.genecards.org/cgi-bin/carddisp.pl?gene=LIMD1	https://ghr.nlm.nih.gov/gene/LIMD1	http://www.genecards.org/cgi-bin/carddisp.pl?gene=LIMD1
Bach1	0.0866452	BTB and CNC homology 1 [Source:MGI Symbol;Acc:MGI:894680]	https://ghr.nlm.nih.gov/gene/BACH1	http://www.genecards.org/cgi-bin/carddisp.pl?gene=BACH1	https://ghr.nlm.nih.gov/gene/BACH1	http://www.genecards.org/cgi-bin/carddisp.pl?gene=BACH1
Mybl1	0.0766667	myeloblastosis oncogene-like 1 [Source:MGI Symbol;Acc:MGI:99925]	https://ghr.nlm.nih.gov/gene/MYBL1	http://www.genecards.org/cgi-bin/carddisp.pl?gene=MYBL1	https://ghr.nlm.nih.gov/gene/MYBL1	http://www.genecards.org/cgi-bin/carddisp.pl?gene=MYBL1
Cops5	0.0915979	COP9 (constitutive photomorphogenic) homolog, subunit 5 (Arabidopsis thaliana) [Source:MGI Symbol;Acc:MGI:1349415]	https://ghr.nlm.nih.gov/gene/COPS5	http://www.genecards.org/cgi-bin/carddisp.pl?gene=COPS5	https://ghr.nlm.nih.gov/gene/COPS5	http://www.genecards.org/cgi-bin/carddisp.pl?gene=COPS5
Als2	0.0866452	amyotrophic lateral sclerosis 2 (juvenile) homolog (human) [Source:MGI Symbol;Acc:MGI:1921268]	https://ghr.nlm.nih.gov/gene/ALS2	http://www.genecards.org/cgi-bin/carddisp.pl?gene=ALS2	https://ghr.nlm.nih.gov/gene/ALS2	http://www.genecards.org/cgi-bin/carddisp.pl?gene=ALS2
Ercc5	0.0444737	excision repair cross-complementing rodent repair deficiency, complementation group 5 [Source:MGI Symbol;Acc:MGI:103582]	https://ghr.nlm.nih.gov/gene/ERCC5	http://www.genecards.org/cgi-bin/carddisp.pl?gene=ERCC5	https://ghr.nlm.nih.gov/gene/ERCC5	http://www.genecards.org/cgi-bin/carddisp.pl?gene=ERCC5
Fam135a	0.0522973	family with sequence similarity 135, member A [Source:MGI Symbol;Acc:MGI:1915437]	https://ghr.nlm.nih.gov/gene/FAM135A	http://www.genecards.org/cgi-bin/carddisp.pl?gene=FAM135A	https://ghr.nlm.nih.gov/gene/FAM135A	http://www.genecards.org/cgi-bin/carddisp.pl?gene=FAM135A
Rnf2	0.0766667	ring finger protein 2 [Source:MGI Symbol;Acc:MGI:1101759]	https://ghr.nlm.nih.gov/gene/RNF2	http://www.genecards.org/cgi-bin/carddisp.pl?gene=RNF2	https://ghr.nlm.nih.gov/gene/RNF2	http://www.genecards.org/cgi-bin/carddisp.pl?gene=RNF2
Acbd5	0.0866452	acyl-Coenzyme A binding domain containing 5 [Source:MGI Symbol;Acc:MGI:1921409]	https://ghr.nlm.nih.gov/gene/ACBD5	http://www.genecards.org/cgi-bin/carddisp.pl?gene=ACBD5	https://ghr.nlm.nih.gov/gene/ACBD5	http://www.genecards.org/cgi-bin/carddisp.pl?gene=ACBD5
Eif3m	0.0915979	eukaryotic translation initiation factor 3, subunit M [Source:MGI Symbol;Acc:MGI:1351744]	https://ghr.nlm.nih.gov/gene/EIF3M	http://www.genecards.org/cgi-bin/carddisp.pl?gene=EIF3M	https://ghr.nlm.nih.gov/gene/EIF3M	http://www.genecards.org/cgi-bin/carddisp.pl?gene=EIF3M
Trim44	0.0766667	tripartite motif-containing 44 [Source:MGI Symbol;Acc:MGI:1931835]	https://ghr.nlm.nih.gov/gene/TRIM44	http://www.genecards.org/cgi-bin/carddisp.pl?gene=TRIM44	https://ghr.nlm.nih.gov/gene/TRIM44	http://www.genecards.org/cgi-bin/carddisp.pl?gene=TRIM44
Trpm7	0.0483333	transient receptor potential cation channel, subfamily M, member 7 [Source:MGI Symbol;Acc:MGI:1929996]	https://ghr.nlm.nih.gov/gene/TRPM7	http://www.genecards.org/cgi-bin/carddisp.pl?gene=TRPM7	https://ghr.nlm.nih.gov/gene/TRPM7	http://www.genecards.org/cgi-bin/carddisp.pl?gene=TRPM7
Bche	0.0766667	butyrylcholinesterase [Source:MGI Symbol;Acc:MGI:894278]	https://ghr.nlm.nih.gov/gene/BCHE	http://www.genecards.org/cgi-bin/carddisp.pl?gene=BCHE	https://ghr.nlm.nih.gov/gene/BCHE	http://www.genecards.org/cgi-bin/carddisp.pl?gene=BCHE
Eif2a	0.0607609	eukaryotic translation initiation factor 2A [Source:MGI Symbol;Acc:MGI:1098684]	https://ghr.nlm.nih.gov/gene/EIF2A	http://www.genecards.org/cgi-bin/carddisp.pl?gene=EIF2A	https://ghr.nlm.nih.gov/gene/EIF2A	http://www.genecards.org/cgi-bin/carddisp.pl?gene=EIF2A
Ccnl1	0.0915979	cyclin L1 [Source:MGI Symbol;Acc:MGI:1922664]	https://ghr.nlm.nih.gov/gene/CCNL1	http://www.genecards.org/cgi-bin/carddisp.pl?gene=CCNL1	https://ghr.nlm.nih.gov/gene/CCNL1	http://www.genecards.org/cgi-bin/carddisp.pl?gene=CCNL1
Fbxw7	0.0483333	F-box and WD-40 domain protein 7 [Source:MGI Symbol;Acc:MGI:1354695]	https://ghr.nlm.nih.gov/gene/FBXW7	http://www.genecards.org/cgi-bin/carddisp.pl?gene=FBXW7	https://ghr.nlm.nih.gov/gene/FBXW7	http://www.genecards.org/cgi-bin/carddisp.pl?gene=FBXW7
Trp53inp1	0.0333333	transformation related protein 53 inducible nuclear protein 1 [Source:MGI Symbol;Acc:MGI:1926609]	https://ghr.nlm.nih.gov/gene/TRP53INP1	http://www.genecards.org/cgi-bin/carddisp.pl?gene=TRP53INP1	https://ghr.nlm.nih.gov/gene/TRP53INP1	http://www.genecards.org/cgi-bin/carddisp.pl?gene=TRP53INP1
Prkaa2	0.0444737	protein kinase, AMP-activated, alpha 2 catalytic subunit [Source:MGI Symbol;Acc:MGI:1336173]	https://ghr.nlm.nih.gov/gene/PRKAA2	http://www.genecards.org/cgi-bin/carddisp.pl?gene=PRKAA2	https://ghr.nlm.nih.gov/gene/PRKAA2	http://www.genecards.org/cgi-bin/carddisp.pl?gene=PRKAA2
Dyrk2	0.0915979	dual-specificity tyrosine-(Y)-phosphorylation regulated kinase 2 [Source:MGI Symbol;Acc:MGI:1330301]	https://ghr.nlm.nih.gov/gene/DYRK2	http://www.genecards.org/cgi-bin/carddisp.pl?gene=DYRK2	https://ghr.nlm.nih.gov/gene/DYRK2	http://www.genecards.org/cgi-bin/carddisp.pl?gene=DYRK2
1520402A15Rik	0.0727103	RIKEN cDNA 1520402A15 gene [Source:MGI Symbol;Acc:MGI:1915325]	https://ghr.nlm.nih.gov/gene/1520402A15RIK	http://www.genecards.org/cgi-bin/carddisp.pl?gene=1520402A15RIK	https://ghr.nlm.nih.gov/gene/1520402A15RIK	http://www.genecards.org/cgi-bin/carddisp.pl?gene=1520402A15RIK
Sesn2	0.0607609	sestrin 2 [Source:MGI Symbol;Acc:MGI:2651874]	https://ghr.nlm.nih.gov/gene/SESN2	http://www.genecards.org/cgi-bin/carddisp.pl?gene=SESN2	https://ghr.nlm.nih.gov/gene/SESN2	http://www.genecards.org/cgi-bin/carddisp.pl?gene=SESN2
Mtor	0.0915979	mechanistic target of rapamycin (serine/threonine kinase) [Source:MGI Symbol;Acc:MGI:1928394]	https://ghr.nlm.nih.gov/gene/MTOR	http://www.genecards.org/cgi-bin/carddisp.pl?gene=MTOR	https://ghr.nlm.nih.gov/gene/MTOR	http://www.genecards.org/cgi-bin/carddisp.pl?gene=MTOR
2810405K02Rik	0.0766667	RIKEN cDNA 2810405K02 gene [Source:MGI Symbol;Acc:MGI:1913719]	https://ghr.nlm.nih.gov/gene/2810405K02RIK	http://www.genecards.org/cgi-bin/carddisp.pl?gene=2810405K02RIK	https://ghr.nlm.nih.gov/gene/2810405K02RIK	http://www.genecards.org/cgi-bin/carddisp.pl?gene=2810405K02RIK
Sepsecs	0.0607609	Sep (O-phosphoserine) tRNA:Sec (selenocysteine) tRNA synthase [Source:MGI Symbol;Acc:MGI:1098791]	https://ghr.nlm.nih.gov/gene/SEPSECS	http://www.genecards.org/cgi-bin/carddisp.pl?gene=SEPSECS	https://ghr.nlm.nih.gov/gene/SEPSECS	http://www.genecards.org/cgi-bin/carddisp.pl?gene=SEPSECS
Aff1	0.0522973	AF4/FMR2 family, member 1 [Source:MGI Symbol;Acc:MGI:1100819]	https://ghr.nlm.nih.gov/gene/AFF1	http://www.genecards.org/cgi-bin/carddisp.pl?gene=AFF1	https://ghr.nlm.nih.gov/gene/AFF1	http://www.genecards.org/cgi-bin/carddisp.pl?gene=AFF1
Pan3	0.0915979	PAN3 polyA specific ribonuclease subunit homolog (S. cerevisiae) [Source:MGI Symbol;Acc:MGI:1919837]	https://ghr.nlm.nih.gov/gene/PAN3	http://www.genecards.org/cgi-bin/carddisp.pl?gene=PAN3	https://ghr.nlm.nih.gov/gene/PAN3	http://www.genecards.org/cgi-bin/carddisp.pl?gene=PAN3
Herc3	0.0915979	hect domain and RLD 3 [Source:MGI Symbol;Acc:MGI:1921248]	https://ghr.nlm.nih.gov/gene/HERC3	http://www.genecards.org/cgi-bin/carddisp.pl?gene=HERC3	https://ghr.nlm.nih.gov/gene/HERC3	http://www.genecards.org/cgi-bin/carddisp.pl?gene=HERC3
Klf15	0.0727103	Kruppel-like factor 15 [Source:MGI Symbol;Acc:MGI:1929988]	https://ghr.nlm.nih.gov/gene/KLF15	http://www.genecards.org/cgi-bin/carddisp.pl?gene=KLF15	https://ghr.nlm.nih.gov/gene/KLF15	http://www.genecards.org/cgi-bin/carddisp.pl?gene=KLF15
Aebp2	0.0915979	AE binding protein 2 [Source:MGI Symbol;Acc:MGI:1338038]	https://ghr.nlm.nih.gov/gene/AEBP2	http://www.genecards.org/cgi-bin/carddisp.pl?gene=AEBP2	https://ghr.nlm.nih.gov/gene/AEBP2	http://www.genecards.org/cgi-bin/carddisp.pl?gene=AEBP2
Etnk1	0.0522973	ethanolamine kinase 1 [Source:MGI Symbol;Acc:MGI:1922570]	https://ghr.nlm.nih.gov/gene/ETNK1	http://www.genecards.org/cgi-bin/carddisp.pl?gene=ETNK1	https://ghr.nlm.nih.gov/gene/ETNK1	http://www.genecards.org/cgi-bin/carddisp.pl?gene=ETNK1
Mtmr10	0.0483333	myotubularin related protein 10 [Source:MGI Symbol;Acc:MGI:2142292]	https://ghr.nlm.nih.gov/gene/MTMR10	http://www.genecards.org/cgi-bin/carddisp.pl?gene=MTMR10	https://ghr.nlm.nih.gov/gene/MTMR10	http://www.genecards.org/cgi-bin/carddisp.pl?gene=MTMR10
Aen	0.0322222	apoptosis enhancing nuclease [Source:MGI Symbol;Acc:MGI:1915298]	https://ghr.nlm.nih.gov/gene/AEN	http://www.genecards.org/cgi-bin/carddisp.pl?gene=AEN	https://ghr.nlm.nih.gov/gene/AEN	http://www.genecards.org/cgi-bin/carddisp.pl?gene=AEN
Eed	0.0866452	embryonic ectoderm development [Source:MGI Symbol;Acc:MGI:95286]	https://ghr.nlm.nih.gov/gene/EED	http://www.genecards.org/cgi-bin/carddisp.pl?gene=EED	https://ghr.nlm.nih.gov/gene/EED	http://www.genecards.org/cgi-bin/carddisp.pl?gene=EED
Fam175b	0.0607609	family with sequence similarity 175, member B [Source:MGI Symbol;Acc:MGI:1926116]	https://ghr.nlm.nih.gov/gene/FAM175B	http://www.genecards.org/cgi-bin/carddisp.pl?gene=FAM175B	https://ghr.nlm.nih.gov/gene/FAM175B	http://www.genecards.org/cgi-bin/carddisp.pl?gene=FAM175B
Rbmx	0.0866452	RNA binding motif protein, X chromosome [Source:MGI Symbol;Acc:MGI:1343044]	https://ghr.nlm.nih.gov/gene/RBMX	http://www.genecards.org/cgi-bin/carddisp.pl?gene=RBMX	https://ghr.nlm.nih.gov/gene/RBMX	http://www.genecards.org/cgi-bin/carddisp.pl?gene=RBMX
Cdkl5	0.0607609	cyclin-dependent kinase-like 5 [Source:MGI Symbol;Acc:MGI:1278336]	https://ghr.nlm.nih.gov/gene/CDKL5	http://www.genecards.org/cgi-bin/carddisp.pl?gene=CDKL5	https://ghr.nlm.nih.gov/gene/CDKL5	http://www.genecards.org/cgi-bin/carddisp.pl?gene=CDKL5
Rps6ka3	0.0607609	ribosomal protein S6 kinase polypeptide 3 [Source:MGI Symbol;Acc:MGI:104557]	https://ghr.nlm.nih.gov/gene/RPS6KA3	http://www.genecards.org/cgi-bin/carddisp.pl?gene=RPS6KA3	https://ghr.nlm.nih.gov/gene/RPS6KA3	http://www.genecards.org/cgi-bin/carddisp.pl?gene=RPS6KA3
Dlc1	0.0766667	deleted in liver cancer 1 [Source:MGI Symbol;Acc:MGI:1354949]	https://ghr.nlm.nih.gov/gene/DLC1	http://www.genecards.org/cgi-bin/carddisp.pl?gene=DLC1	https://ghr.nlm.nih.gov/gene/DLC1	http://www.genecards.org/cgi-bin/carddisp.pl?gene=DLC1
Has3	0.0522973	hyaluronan synthase 3 [Source:MGI Symbol;Acc:MGI:109599]	https://ghr.nlm.nih.gov/gene/HAS3	http://www.genecards.org/cgi-bin/carddisp.pl?gene=HAS3	https://ghr.nlm.nih.gov/gene/HAS3	http://www.genecards.org/cgi-bin/carddisp.pl?gene=HAS3
Cog2	0.0483333	component of oligomeric golgi complex 2 [Source:MGI Symbol;Acc:MGI:1923582]	https://ghr.nlm.nih.gov/gene/COG2	http://www.genecards.org/cgi-bin/carddisp.pl?gene=COG2	https://ghr.nlm.nih.gov/gene/COG2	http://www.genecards.org/cgi-bin/carddisp.pl?gene=COG2
Ireb2	0.0766667	iron responsive element binding protein 2 [Source:MGI Symbol;Acc:MGI:1928268]	https://ghr.nlm.nih.gov/gene/IREB2	http://www.genecards.org/cgi-bin/carddisp.pl?gene=IREB2	https://ghr.nlm.nih.gov/gene/IREB2	http://www.genecards.org/cgi-bin/carddisp.pl?gene=IREB2
Rasa2	0.0607609	RAS p21 protein activator 2 [Source:MGI Symbol;Acc:MGI:2149960]	https://ghr.nlm.nih.gov/gene/RASA2	http://www.genecards.org/cgi-bin/carddisp.pl?gene=RASA2	https://ghr.nlm.nih.gov/gene/RASA2	http://www.genecards.org/cgi-bin/carddisp.pl?gene=RASA2
Trpc1	0.0866452	transient receptor potential cation channel, subfamily C, member 1 [Source:MGI Symbol;Acc:MGI:109528]	https://ghr.nlm.nih.gov/gene/TRPC1	http://www.genecards.org/cgi-bin/carddisp.pl?gene=TRPC1	https://ghr.nlm.nih.gov/gene/TRPC1	http://www.genecards.org/cgi-bin/carddisp.pl?gene=TRPC1
Scaf11	0.0766667	SR-related CTD-associated factor 11 [Source:MGI Symbol;Acc:MGI:1919443]	https://ghr.nlm.nih.gov/gene/SCAF11	http://www.genecards.org/cgi-bin/carddisp.pl?gene=SCAF11	https://ghr.nlm.nih.gov/gene/SCAF11	http://www.genecards.org/cgi-bin/carddisp.pl?gene=SCAF11
Ctdspl2	0.0483333	CTD (carboxy-terminal domain, RNA polymerase II, polypeptide A) small phosphatase like 2 [Source:MGI Symbol;Acc:MGI:1196405]	https://ghr.nlm.nih.gov/gene/CTDSPL2	http://www.genecards.org/cgi-bin/carddisp.pl?gene=CTDSPL2	https://ghr.nlm.nih.gov/gene/CTDSPL2	http://www.genecards.org/cgi-bin/carddisp.pl?gene=CTDSPL2
Klf9	0.0727103	Kruppel-like factor 9 [Source:MGI Symbol;Acc:MGI:1333856]	https://ghr.nlm.nih.gov/gene/KLF9	http://www.genecards.org/cgi-bin/carddisp.pl?gene=KLF9	https://ghr.nlm.nih.gov/gene/KLF9	http://www.genecards.org/cgi-bin/carddisp.pl?gene=KLF9
Zbtb41	0.0607609	zinc finger and BTB domain containing 41 homolog [Source:MGI Symbol;Acc:MGI:2444487]	https://ghr.nlm.nih.gov/gene/ZBTB41	http://www.genecards.org/cgi-bin/carddisp.pl?gene=ZBTB41	https://ghr.nlm.nih.gov/gene/ZBTB41	http://www.genecards.org/cgi-bin/carddisp.pl?gene=ZBTB41
Ogt	0.0915979	O-linked N-acetylglucosamine (GlcNAc) transferase (UDP-N-acetylglucosamine:polypeptide-N-acetylglucosaminyl transferase) [Source:MGI Symbol;Acc:MGI:1339639]	https://ghr.nlm.nih.gov/gene/OGT	http://www.genecards.org/cgi-bin/carddisp.pl?gene=OGT	https://ghr.nlm.nih.gov/gene/OGT	http://www.genecards.org/cgi-bin/carddisp.pl?gene=OGT
Med13	0.0483333	mediator complex subunit 13 [Source:MGI Symbol;Acc:MGI:3029632]	https://ghr.nlm.nih.gov/gene/MED13	http://www.genecards.org/cgi-bin/carddisp.pl?gene=MED13	https://ghr.nlm.nih.gov/gene/MED13	http://www.genecards.org/cgi-bin/carddisp.pl?gene=MED13
Eda2r	0.0483333	ectodysplasin A2 receptor [Source:MGI Symbol;Acc:MGI:2442860]	https://ghr.nlm.nih.gov/gene/EDA2R	http://www.genecards.org/cgi-bin/carddisp.pl?gene=EDA2R	https://ghr.nlm.nih.gov/gene/EDA2R	http://www.genecards.org/cgi-bin/carddisp.pl?gene=EDA2R
Synrg	0.0915979	synergin, gamma [Source:MGI Symbol;Acc:MGI:1354742]	https://ghr.nlm.nih.gov/gene/SYNRG	http://www.genecards.org/cgi-bin/carddisp.pl?gene=SYNRG	https://ghr.nlm.nih.gov/gene/SYNRG	http://www.genecards.org/cgi-bin/carddisp.pl?gene=SYNRG
Dopey1	0.0866452	dopey family member 1 [Source:MGI Symbol;Acc:MGI:1289294]	https://ghr.nlm.nih.gov/gene/DOPEY1	http://www.genecards.org/cgi-bin/carddisp.pl?gene=DOPEY1	https://ghr.nlm.nih.gov/gene/DOPEY1	http://www.genecards.org/cgi-bin/carddisp.pl?gene=DOPEY1
Lin54	0.0866452	lin-54 homolog (C. elegans) [Source:MGI Symbol;Acc:MGI:2140902]	https://ghr.nlm.nih.gov/gene/LIN54	http://www.genecards.org/cgi-bin/carddisp.pl?gene=LIN54	https://ghr.nlm.nih.gov/gene/LIN54	http://www.genecards.org/cgi-bin/carddisp.pl?gene=LIN54
Prkx	0.0766667	protein kinase, X-linked [Source:MGI Symbol;Acc:MGI:1309999]	https://ghr.nlm.nih.gov/gene/PRKX	http://www.genecards.org/cgi-bin/carddisp.pl?gene=PRKX	https://ghr.nlm.nih.gov/gene/PRKX	http://www.genecards.org/cgi-bin/carddisp.pl?gene=PRKX
Zhx3	0.0444737	zinc fingers and homeoboxes 3 [Source:MGI Symbol;Acc:MGI:2444772]	https://ghr.nlm.nih.gov/gene/ZHX3	http://www.genecards.org/cgi-bin/carddisp.pl?gene=ZHX3	https://ghr.nlm.nih.gov/gene/ZHX3	http://www.genecards.org/cgi-bin/carddisp.pl?gene=ZHX3
Uba6	0.0915979	ubiquitin-like modifier activating enzyme 6 [Source:MGI Symbol;Acc:MGI:1913894]	https://ghr.nlm.nih.gov/gene/UBA6	http://www.genecards.org/cgi-bin/carddisp.pl?gene=UBA6	https://ghr.nlm.nih.gov/gene/UBA6	http://www.genecards.org/cgi-bin/carddisp.pl?gene=UBA6
Rab3gap1	0.0522973	RAB3 GTPase activating protein subunit 1 [Source:MGI Symbol;Acc:MGI:2445001]	https://ghr.nlm.nih.gov/gene/RAB3GAP1	http://www.genecards.org/cgi-bin/carddisp.pl?gene=RAB3GAP1	https://ghr.nlm.nih.gov/gene/RAB3GAP1	http://www.genecards.org/cgi-bin/carddisp.pl?gene=RAB3GAP1
Sec24a	0.0727103	Sec24 related gene family, member A (S. cerevisiae) [Source:MGI Symbol;Acc:MGI:1924621]	https://ghr.nlm.nih.gov/gene/SEC24A	http://www.genecards.org/cgi-bin/carddisp.pl?gene=SEC24A	https://ghr.nlm.nih.gov/gene/SEC24A	http://www.genecards.org/cgi-bin/carddisp.pl?gene=SEC24A
Aaas	0.0766667	achalasia, adrenocortical insufficiency, alacrimia [Source:MGI Symbol;Acc:MGI:2443767]	https://ghr.nlm.nih.gov/gene/AAAS	http://www.genecards.org/cgi-bin/carddisp.pl?gene=AAAS	https://ghr.nlm.nih.gov/gene/AAAS	http://www.genecards.org/cgi-bin/carddisp.pl?gene=AAAS
4932438A13Rik	0.0607609	RIKEN cDNA 4932438A13 gene [Source:MGI Symbol;Acc:MGI:2444631]	https://ghr.nlm.nih.gov/gene/4932438A13RIK	http://www.genecards.org/cgi-bin/carddisp.pl?gene=4932438A13RIK	https://ghr.nlm.nih.gov/gene/4932438A13RIK	http://www.genecards.org/cgi-bin/carddisp.pl?gene=4932438A13RIK
4933407H18Rik	0.0766667	RIKEN cDNA 4933407H18 gene [Source:MGI Symbol;Acc:MGI:1918351]	https://ghr.nlm.nih.gov/gene/4933407H18RIK	http://www.genecards.org/cgi-bin/carddisp.pl?gene=4933407H18RIK	https://ghr.nlm.nih.gov/gene/4933407H18RIK	http://www.genecards.org/cgi-bin/carddisp.pl?gene=4933407H18RIK
Atp11b	0.0866452	ATPase, class VI, type 11B [Source:MGI Symbol;Acc:MGI:1923545]	https://ghr.nlm.nih.gov/gene/ATP11B	http://www.genecards.org/cgi-bin/carddisp.pl?gene=ATP11B	https://ghr.nlm.nih.gov/gene/ATP11B	http://www.genecards.org/cgi-bin/carddisp.pl?gene=ATP11B
Fbxo34	0.0322222	F-box protein 34 [Source:MGI Symbol;Acc:MGI:1926188]	https://ghr.nlm.nih.gov/gene/FBXO34	http://www.genecards.org/cgi-bin/carddisp.pl?gene=FBXO34	https://ghr.nlm.nih.gov/gene/FBXO34	http://www.genecards.org/cgi-bin/carddisp.pl?gene=FBXO34
Rfx7	0.0322222	regulatory factor X, 7 [Source:MGI Symbol;Acc:MGI:2442675]	https://ghr.nlm.nih.gov/gene/RFX7	http://www.genecards.org/cgi-bin/carddisp.pl?gene=RFX7	https://ghr.nlm.nih.gov/gene/RFX7	http://www.genecards.org/cgi-bin/carddisp.pl?gene=RFX7
Eef1a1	0.0607609	eukaryotic translation elongation factor 1 alpha 1 [Source:MGI Symbol;Acc:MGI:1096881]	https://ghr.nlm.nih.gov/gene/EEF1A1	http://www.genecards.org/cgi-bin/carddisp.pl?gene=EEF1A1	https://ghr.nlm.nih.gov/gene/EEF1A1	http://www.genecards.org/cgi-bin/carddisp.pl?gene=EEF1A1
Ano10	0.0915979	anoctamin 10 [Source:MGI Symbol;Acc:MGI:2143103]	https://ghr.nlm.nih.gov/gene/ANO10	http://www.genecards.org/cgi-bin/carddisp.pl?gene=ANO10	https://ghr.nlm.nih.gov/gene/ANO10	http://www.genecards.org/cgi-bin/carddisp.pl?gene=ANO10
Ptpdc1	0.0915979	protein tyrosine phosphatase domain containing 1 [Source:MGI Symbol;Acc:MGI:2145430]	https://ghr.nlm.nih.gov/gene/PTPDC1	http://www.genecards.org/cgi-bin/carddisp.pl?gene=PTPDC1	https://ghr.nlm.nih.gov/gene/PTPDC1	http://www.genecards.org/cgi-bin/carddisp.pl?gene=PTPDC1
D630037F22Rik	0.0866452	RIKEN cDNA D630037F22 gene [Source:MGI Symbol;Acc:MGI:2442827]	https://ghr.nlm.nih.gov/gene/D630037F22RIK	http://www.genecards.org/cgi-bin/carddisp.pl?gene=D630037F22RIK	https://ghr.nlm.nih.gov/gene/D630037F22RIK	http://www.genecards.org/cgi-bin/carddisp.pl?gene=D630037F22RIK
Snrk	0.0444737	SNF related kinase [Source:MGI Symbol;Acc:MGI:108104]	https://ghr.nlm.nih.gov/gene/SNRK	http://www.genecards.org/cgi-bin/carddisp.pl?gene=SNRK	https://ghr.nlm.nih.gov/gene/SNRK	http://www.genecards.org/cgi-bin/carddisp.pl?gene=SNRK
Smg6	0.0727103	Smg-6 homolog, nonsense mediated mRNA decay factor (C. elegans) [Source:MGI Symbol;Acc:MGI:2144117]	https://ghr.nlm.nih.gov/gene/SMG6	http://www.genecards.org/cgi-bin/carddisp.pl?gene=SMG6	https://ghr.nlm.nih.gov/gene/SMG6	http://www.genecards.org/cgi-bin/carddisp.pl?gene=SMG6
Cdc40	0.0915979	cell division cycle 40 homolog (yeast) [Source:MGI Symbol;Acc:MGI:1918963]	https://ghr.nlm.nih.gov/gene/CDC40	http://www.genecards.org/cgi-bin/carddisp.pl?gene=CDC40	https://ghr.nlm.nih.gov/gene/CDC40	http://www.genecards.org/cgi-bin/carddisp.pl?gene=CDC40
Herc1	0.0866452	hect (homologous to the E6-AP (UBE3A) carboxyl terminus) domain and RCC1 (CHC1)-like domain (RLD) 1 [Source:MGI Symbol;Acc:MGI:2384589]	https://ghr.nlm.nih.gov/gene/HERC1	http://www.genecards.org/cgi-bin/carddisp.pl?gene=HERC1	https://ghr.nlm.nih.gov/gene/HERC1	http://www.genecards.org/cgi-bin/carddisp.pl?gene=HERC1
Ephx1	0.0483333	epoxide hydrolase 1, microsomal [Source:MGI Symbol;Acc:MGI:95405]	https://ghr.nlm.nih.gov/gene/EPHX1	http://www.genecards.org/cgi-bin/carddisp.pl?gene=EPHX1	https://ghr.nlm.nih.gov/gene/EPHX1	http://www.genecards.org/cgi-bin/carddisp.pl?gene=EPHX1
Kif16b	0.0444737	kinesin family member 16B [Source:MGI Symbol;Acc:MGI:1098240]	https://ghr.nlm.nih.gov/gene/KIF16B	http://www.genecards.org/cgi-bin/carddisp.pl?gene=KIF16B	https://ghr.nlm.nih.gov/gene/KIF16B	http://www.genecards.org/cgi-bin/carddisp.pl?gene=KIF16B
Megf9	0.0483333	multiple EGF-like-domains 9 [Source:MGI Symbol;Acc:MGI:1918264]	https://ghr.nlm.nih.gov/gene/MEGF9	http://www.genecards.org/cgi-bin/carddisp.pl?gene=MEGF9	https://ghr.nlm.nih.gov/gene/MEGF9	http://www.genecards.org/cgi-bin/carddisp.pl?gene=MEGF9
Dcxr	0.0333333	dicarbonyl L-xylulose reductase [Source:MGI Symbol;Acc:MGI:1915130]	https://ghr.nlm.nih.gov/gene/DCXR	http://www.genecards.org/cgi-bin/carddisp.pl?gene=DCXR	https://ghr.nlm.nih.gov/gene/DCXR	http://www.genecards.org/cgi-bin/carddisp.pl?gene=DCXR
Orai2	0.0766667	ORAI calcium release-activated calcium modulator 2 [Source:MGI Symbol;Acc:MGI:2443195]	https://ghr.nlm.nih.gov/gene/ORAI2	http://www.genecards.org/cgi-bin/carddisp.pl?gene=ORAI2	https://ghr.nlm.nih.gov/gene/ORAI2	http://www.genecards.org/cgi-bin/carddisp.pl?gene=ORAI2
Dnm3	0.0522973	dynamin 3 [Source:MGI Symbol;Acc:MGI:1341299]	https://ghr.nlm.nih.gov/gene/DNM3	http://www.genecards.org/cgi-bin/carddisp.pl?gene=DNM3	https://ghr.nlm.nih.gov/gene/DNM3	http://www.genecards.org/cgi-bin/carddisp.pl?gene=DNM3
Plekha1	0.0607609	pleckstrin homology domain containing, family A (phosphoinositide binding specific) member 1 [Source:MGI Symbol;Acc:MGI:2442213]	https://ghr.nlm.nih.gov/gene/PLEKHA1	http://www.genecards.org/cgi-bin/carddisp.pl?gene=PLEKHA1	https://ghr.nlm.nih.gov/gene/PLEKHA1	http://www.genecards.org/cgi-bin/carddisp.pl?gene=PLEKHA1
Vprbp	0.0444737	Vpr (HIV-1) binding protein [Source:MGI Symbol;Acc:MGI:2445220]	https://ghr.nlm.nih.gov/gene/VPRBP	http://www.genecards.org/cgi-bin/carddisp.pl?gene=VPRBP	https://ghr.nlm.nih.gov/gene/VPRBP	http://www.genecards.org/cgi-bin/carddisp.pl?gene=VPRBP
Trim7	0.0522973	tripartite motif-containing 7 [Source:MGI Symbol;Acc:MGI:2137353]	https://ghr.nlm.nih.gov/gene/TRIM7	http://www.genecards.org/cgi-bin/carddisp.pl?gene=TRIM7	https://ghr.nlm.nih.gov/gene/TRIM7	http://www.genecards.org/cgi-bin/carddisp.pl?gene=TRIM7
Wdr7	0.0444737	WD repeat domain 7 [Source:MGI Symbol;Acc:MGI:1860197]	https://ghr.nlm.nih.gov/gene/WDR7	http://www.genecards.org/cgi-bin/carddisp.pl?gene=WDR7	https://ghr.nlm.nih.gov/gene/WDR7	http://www.genecards.org/cgi-bin/carddisp.pl?gene=WDR7
Il17rd	0.0915979	interleukin 17 receptor D [Source:MGI Symbol;Acc:MGI:2159727]	https://ghr.nlm.nih.gov/gene/IL17RD	http://www.genecards.org/cgi-bin/carddisp.pl?gene=IL17RD	https://ghr.nlm.nih.gov/gene/IL17RD	http://www.genecards.org/cgi-bin/carddisp.pl?gene=IL17RD
Slc19a2	0.0333333	solute carrier family 19 (thiamine transporter), member 2 [Source:MGI Symbol;Acc:MGI:1928761]	https://ghr.nlm.nih.gov/gene/SLC19A2	http://www.genecards.org/cgi-bin/carddisp.pl?gene=SLC19A2	https://ghr.nlm.nih.gov/gene/SLC19A2	http://www.genecards.org/cgi-bin/carddisp.pl?gene=SLC19A2
Gk5	0.0522973	glycerol kinase 5 (putative) [Source:MGI Symbol;Acc:MGI:2443336]	https://ghr.nlm.nih.gov/gene/GK5	http://www.genecards.org/cgi-bin/carddisp.pl?gene=GK5	https://ghr.nlm.nih.gov/gene/GK5	http://www.genecards.org/cgi-bin/carddisp.pl?gene=GK5
Camsap1l1	0.0483333		https://ghr.nlm.nih.gov/gene/CAMSAP1L1	http://www.genecards.org/cgi-bin/carddisp.pl?gene=CAMSAP1L1	https://ghr.nlm.nih.gov/gene/CAMSAP1L1	http://www.genecards.org/cgi-bin/carddisp.pl?gene=CAMSAP1L1
Amot	0.0766667	angiomotin [Source:MGI Symbol;Acc:MGI:108440]	https://ghr.nlm.nih.gov/gene/AMOT	http://www.genecards.org/cgi-bin/carddisp.pl?gene=AMOT	https://ghr.nlm.nih.gov/gene/AMOT	http://www.genecards.org/cgi-bin/carddisp.pl?gene=AMOT
Phlda3	0.0766667	pleckstrin homology-like domain, family A, member 3 [Source:MGI Symbol;Acc:MGI:1351485]	https://ghr.nlm.nih.gov/gene/PHLDA3	http://www.genecards.org/cgi-bin/carddisp.pl?gene=PHLDA3	https://ghr.nlm.nih.gov/gene/PHLDA3	http://www.genecards.org/cgi-bin/carddisp.pl?gene=PHLDA3
Mios	0.0915979	missing oocyte, meiosis regulator, homolog (Drosophila) [Source:MGI Symbol;Acc:MGI:2182066]	https://ghr.nlm.nih.gov/gene/MIOS	http://www.genecards.org/cgi-bin/carddisp.pl?gene=MIOS	https://ghr.nlm.nih.gov/gene/MIOS	http://www.genecards.org/cgi-bin/carddisp.pl?gene=MIOS
Ppp2r3a	0.0444737	protein phosphatase 2, regulatory subunit B'', alpha [Source:MGI Symbol;Acc:MGI:2442104]	https://ghr.nlm.nih.gov/gene/PPP2R3A	http://www.genecards.org/cgi-bin/carddisp.pl?gene=PPP2R3A	https://ghr.nlm.nih.gov/gene/PPP2R3A	http://www.genecards.org/cgi-bin/carddisp.pl?gene=PPP2R3A
Uevld	0.0607609	UEV and lactate/malate dehyrogenase domains [Source:MGI Symbol;Acc:MGI:1860490]	https://ghr.nlm.nih.gov/gene/UEVLD	http://www.genecards.org/cgi-bin/carddisp.pl?gene=UEVLD	https://ghr.nlm.nih.gov/gene/UEVLD	http://www.genecards.org/cgi-bin/carddisp.pl?gene=UEVLD
Trp53bp1	0.0444737	transformation related protein 53 binding protein 1 [Source:MGI Symbol;Acc:MGI:1351320]	https://ghr.nlm.nih.gov/gene/TRP53BP1	http://www.genecards.org/cgi-bin/carddisp.pl?gene=TRP53BP1	https://ghr.nlm.nih.gov/gene/TRP53BP1	http://www.genecards.org/cgi-bin/carddisp.pl?gene=TRP53BP1
Thrap3	0.0766667	thyroid hormone receptor associated protein 3 [Source:MGI Symbol;Acc:MGI:2442637]	https://ghr.nlm.nih.gov/gene/THRAP3	http://www.genecards.org/cgi-bin/carddisp.pl?gene=THRAP3	https://ghr.nlm.nih.gov/gene/THRAP3	http://www.genecards.org/cgi-bin/carddisp.pl?gene=THRAP3
2900052L18Rik	0.0915979	RIKEN cDNA 2900052L18 gene [Source:MGI Symbol;Acc:MGI:1924085]	https://ghr.nlm.nih.gov/gene/2900052L18RIK	http://www.genecards.org/cgi-bin/carddisp.pl?gene=2900052L18RIK	https://ghr.nlm.nih.gov/gene/2900052L18RIK	http://www.genecards.org/cgi-bin/carddisp.pl?gene=2900052L18RIK
Ubr3	0.0727103	ubiquitin protein ligase E3 component n-recognin 3 [Source:MGI Symbol;Acc:MGI:1861100]	https://ghr.nlm.nih.gov/gene/UBR3	http://www.genecards.org/cgi-bin/carddisp.pl?gene=UBR3	https://ghr.nlm.nih.gov/gene/UBR3	http://www.genecards.org/cgi-bin/carddisp.pl?gene=UBR3
1810063B07Rik	0.0766667	RIKEN cDNA 1810063B07 gene [Source:MGI Symbol;Acc:MGI:1914759]	https://ghr.nlm.nih.gov/gene/1810063B07RIK	http://www.genecards.org/cgi-bin/carddisp.pl?gene=1810063B07RIK	https://ghr.nlm.nih.gov/gene/1810063B07RIK	http://www.genecards.org/cgi-bin/carddisp.pl?gene=1810063B07RIK
Mtus1	0.0866452	mitochondrial tumor suppressor 1 [Source:MGI Symbol;Acc:MGI:2142572]	https://ghr.nlm.nih.gov/gene/MTUS1	http://www.genecards.org/cgi-bin/carddisp.pl?gene=MTUS1	https://ghr.nlm.nih.gov/gene/MTUS1	http://www.genecards.org/cgi-bin/carddisp.pl?gene=MTUS1
C2cd2	0.0483333	C2 calcium-dependent domain containing 2 [Source:MGI Symbol;Acc:MGI:1891883]	https://ghr.nlm.nih.gov/gene/C2CD2	http://www.genecards.org/cgi-bin/carddisp.pl?gene=C2CD2	https://ghr.nlm.nih.gov/gene/C2CD2	http://www.genecards.org/cgi-bin/carddisp.pl?gene=C2CD2
Ppp1r15b	0.0522973	protein phosphatase 1, regulatory (inhibitor) subunit 15b [Source:MGI Symbol;Acc:MGI:2444211]	https://ghr.nlm.nih.gov/gene/PPP1R15B	http://www.genecards.org/cgi-bin/carddisp.pl?gene=PPP1R15B	https://ghr.nlm.nih.gov/gene/PPP1R15B	http://www.genecards.org/cgi-bin/carddisp.pl?gene=PPP1R15B
Cd109	0.0727103	CD109 antigen [Source:MGI Symbol;Acc:MGI:2445221]	https://ghr.nlm.nih.gov/gene/CD109	http://www.genecards.org/cgi-bin/carddisp.pl?gene=CD109	https://ghr.nlm.nih.gov/gene/CD109	http://www.genecards.org/cgi-bin/carddisp.pl?gene=CD109
Usp27x	0.0766667	ubiquitin specific peptidase 27, X chromosome [Source:MGI Symbol;Acc:MGI:1859645]	https://ghr.nlm.nih.gov/gene/USP27X	http://www.genecards.org/cgi-bin/carddisp.pl?gene=USP27X	https://ghr.nlm.nih.gov/gene/USP27X	http://www.genecards.org/cgi-bin/carddisp.pl?gene=USP27X
Atp10d	0.0866452	ATPase, class V, type 10D [Source:MGI Symbol;Acc:MGI:2450125]	https://ghr.nlm.nih.gov/gene/ATP10D	http://www.genecards.org/cgi-bin/carddisp.pl?gene=ATP10D	https://ghr.nlm.nih.gov/gene/ATP10D	http://www.genecards.org/cgi-bin/carddisp.pl?gene=ATP10D
Ddit4l	0.0322222	DNA-damage-inducible transcript 4-like [Source:MGI Symbol;Acc:MGI:1920534]	https://ghr.nlm.nih.gov/gene/DDIT4L	http://www.genecards.org/cgi-bin/carddisp.pl?gene=DDIT4L	https://ghr.nlm.nih.gov/gene/DDIT4L	http://www.genecards.org/cgi-bin/carddisp.pl?gene=DDIT4L
Arl4a	0.0915979	ADP-ribosylation factor-like 4A [Source:MGI Symbol;Acc:MGI:99437]	https://ghr.nlm.nih.gov/gene/ARL4A	http://www.genecards.org/cgi-bin/carddisp.pl?gene=ARL4A	https://ghr.nlm.nih.gov/gene/ARL4A	http://www.genecards.org/cgi-bin/carddisp.pl?gene=ARL4A
Slc38a9	0.0483333	solute carrier family 38, member 9 [Source:MGI Symbol;Acc:MGI:1918839]	https://ghr.nlm.nih.gov/gene/SLC38A9	http://www.genecards.org/cgi-bin/carddisp.pl?gene=SLC38A9	https://ghr.nlm.nih.gov/gene/SLC38A9	http://www.genecards.org/cgi-bin/carddisp.pl?gene=SLC38A9
Rbm33	0.0915979	RNA binding motif protein 33 [Source:MGI Symbol;Acc:MGI:1919670]	https://ghr.nlm.nih.gov/gene/RBM33	http://www.genecards.org/cgi-bin/carddisp.pl?gene=RBM33	https://ghr.nlm.nih.gov/gene/RBM33	http://www.genecards.org/cgi-bin/carddisp.pl?gene=RBM33
Sacs	0.0915979	sacsin [Source:MGI Symbol;Acc:MGI:1354724]	https://ghr.nlm.nih.gov/gene/SACS	http://www.genecards.org/cgi-bin/carddisp.pl?gene=SACS	https://ghr.nlm.nih.gov/gene/SACS	http://www.genecards.org/cgi-bin/carddisp.pl?gene=SACS
Aff4	0.0915979	AF4/FMR2 family, member 4 [Source:MGI Symbol;Acc:MGI:2136171]	https://ghr.nlm.nih.gov/gene/AFF4	http://www.genecards.org/cgi-bin/carddisp.pl?gene=AFF4	https://ghr.nlm.nih.gov/gene/AFF4	http://www.genecards.org/cgi-bin/carddisp.pl?gene=AFF4
Htr1b	0.0522973	5-hydroxytryptamine (serotonin) receptor 1B [Source:MGI Symbol;Acc:MGI:96274]	https://ghr.nlm.nih.gov/gene/HTR1B	http://www.genecards.org/cgi-bin/carddisp.pl?gene=HTR1B	https://ghr.nlm.nih.gov/gene/HTR1B	http://www.genecards.org/cgi-bin/carddisp.pl?gene=HTR1B
Commd3	0.0444737	COMM domain containing 3 [Source:MGI Symbol;Acc:MGI:88218]	https://ghr.nlm.nih.gov/gene/COMMD3	http://www.genecards.org/cgi-bin/carddisp.pl?gene=COMMD3	https://ghr.nlm.nih.gov/gene/COMMD3	http://www.genecards.org/cgi-bin/carddisp.pl?gene=COMMD3
Pcmtd1	0.0522973	protein-L-isoaspartate (D-aspartate) O-methyltransferase domain containing 1 [Source:MGI Symbol;Acc:MGI:2441773]	https://ghr.nlm.nih.gov/gene/PCMTD1	http://www.genecards.org/cgi-bin/carddisp.pl?gene=PCMTD1	https://ghr.nlm.nih.gov/gene/PCMTD1	http://www.genecards.org/cgi-bin/carddisp.pl?gene=PCMTD1
Dcun1d4	0.0915979	DCN1, defective in cullin neddylation 1, domain containing 4 (S. cerevisiae) [Source:MGI Symbol;Acc:MGI:2140972]	https://ghr.nlm.nih.gov/gene/DCUN1D4	http://www.genecards.org/cgi-bin/carddisp.pl?gene=DCUN1D4	https://ghr.nlm.nih.gov/gene/DCUN1D4	http://www.genecards.org/cgi-bin/carddisp.pl?gene=DCUN1D4
Ppp4r2	0.0915979	protein phosphatase 4, regulatory subunit 2 [Source:MGI Symbol;Acc:MGI:3027896]	https://ghr.nlm.nih.gov/gene/PPP4R2	http://www.genecards.org/cgi-bin/carddisp.pl?gene=PPP4R2	https://ghr.nlm.nih.gov/gene/PPP4R2	http://www.genecards.org/cgi-bin/carddisp.pl?gene=PPP4R2
Nrd1	0.0522973	nardilysin, N-arginine dibasic convertase, NRD convertase 1 [Source:MGI Symbol;Acc:MGI:1201386]	https://ghr.nlm.nih.gov/gene/NRD1	http://www.genecards.org/cgi-bin/carddisp.pl?gene=NRD1	https://ghr.nlm.nih.gov/gene/NRD1	http://www.genecards.org/cgi-bin/carddisp.pl?gene=NRD1
Lifr	0.0866452	leukemia inhibitory factor receptor [Source:MGI Symbol;Acc:MGI:96788]	https://ghr.nlm.nih.gov/gene/LIFR	http://www.genecards.org/cgi-bin/carddisp.pl?gene=LIFR	https://ghr.nlm.nih.gov/gene/LIFR	http://www.genecards.org/cgi-bin/carddisp.pl?gene=LIFR
Kdm2a	0.0444737	lysine (K)-specific demethylase 2A [Source:MGI Symbol;Acc:MGI:1354736]	https://ghr.nlm.nih.gov/gene/KDM2A	http://www.genecards.org/cgi-bin/carddisp.pl?gene=KDM2A	https://ghr.nlm.nih.gov/gene/KDM2A	http://www.genecards.org/cgi-bin/carddisp.pl?gene=KDM2A
Mgmt	0.0766667	O-6-methylguanine-DNA methyltransferase [Source:MGI Symbol;Acc:MGI:96977]	https://ghr.nlm.nih.gov/gene/MGMT	http://www.genecards.org/cgi-bin/carddisp.pl?gene=MGMT	https://ghr.nlm.nih.gov/gene/MGMT	http://www.genecards.org/cgi-bin/carddisp.pl?gene=MGMT
Ppp4r1l-ps	0.0607609	protein phosphatase 4, regulatory subunit 1-like, pseudogene [Source:MGI Symbol;Acc:MGI:1924560]	https://ghr.nlm.nih.gov/gene/PPP4R1L-PS	http://www.genecards.org/cgi-bin/carddisp.pl?gene=PPP4R1L-PS	https://ghr.nlm.nih.gov/gene/PPP4R1L-PS	http://www.genecards.org/cgi-bin/carddisp.pl?gene=PPP4R1L-PS
Cep110	0.0915979	centrosomal protein 110 [Source:MGI Symbol;Acc:MGI:1889576]	https://ghr.nlm.nih.gov/gene/CEP110	http://www.genecards.org/cgi-bin/carddisp.pl?gene=CEP110	https://ghr.nlm.nih.gov/gene/CEP110	http://www.genecards.org/cgi-bin/carddisp.pl?gene=CEP110
Birc2	0.0333333	baculoviral IAP repeat-containing 2 [Source:MGI Symbol;Acc:MGI:1197009]	https://ghr.nlm.nih.gov/gene/BIRC2	http://www.genecards.org/cgi-bin/carddisp.pl?gene=BIRC2	https://ghr.nlm.nih.gov/gene/BIRC2	http://www.genecards.org/cgi-bin/carddisp.pl?gene=BIRC2
Dock1	0.0522973	dedicator of cytokinesis 1 [Source:MGI Symbol;Acc:MGI:2429765]	https://ghr.nlm.nih.gov/gene/DOCK1	http://www.genecards.org/cgi-bin/carddisp.pl?gene=DOCK1	https://ghr.nlm.nih.gov/gene/DOCK1	http://www.genecards.org/cgi-bin/carddisp.pl?gene=DOCK1
Rnf169	0.0322222	ring finger protein 169 [Source:MGI Symbol;Acc:MGI:1920257]	https://ghr.nlm.nih.gov/gene/RNF169	http://www.genecards.org/cgi-bin/carddisp.pl?gene=RNF169	https://ghr.nlm.nih.gov/gene/RNF169	http://www.genecards.org/cgi-bin/carddisp.pl?gene=RNF169
Mbtd1	0.0727103	mbt domain containing 1 [Source:MGI Symbol;Acc:MGI:2143977]	https://ghr.nlm.nih.gov/gene/MBTD1	http://www.genecards.org/cgi-bin/carddisp.pl?gene=MBTD1	https://ghr.nlm.nih.gov/gene/MBTD1	http://www.genecards.org/cgi-bin/carddisp.pl?gene=MBTD1
Kif13b	0.0766667	kinesin family member 13B [Source:MGI Symbol;Acc:MGI:1098265]	https://ghr.nlm.nih.gov/gene/KIF13B	http://www.genecards.org/cgi-bin/carddisp.pl?gene=KIF13B	https://ghr.nlm.nih.gov/gene/KIF13B	http://www.genecards.org/cgi-bin/carddisp.pl?gene=KIF13B
Rp2h	0.0915979	retinitis pigmentosa 2 homolog (human) [Source:MGI Symbol;Acc:MGI:1277953]	https://ghr.nlm.nih.gov/gene/RP2H	http://www.genecards.org/cgi-bin/carddisp.pl?gene=RP2H	https://ghr.nlm.nih.gov/gene/RP2H	http://www.genecards.org/cgi-bin/carddisp.pl?gene=RP2H
2610008E11Rik	0.0727103	RIKEN cDNA 2610008E11 gene [Source:MGI Symbol;Acc:MGI:1919378]	https://ghr.nlm.nih.gov/gene/2610008E11RIK	http://www.genecards.org/cgi-bin/carddisp.pl?gene=2610008E11RIK	https://ghr.nlm.nih.gov/gene/2610008E11RIK	http://www.genecards.org/cgi-bin/carddisp.pl?gene=2610008E11RIK
Stx17	0.0766667	syntaxin 17 [Source:MGI Symbol;Acc:MGI:1914977]	https://ghr.nlm.nih.gov/gene/STX17	http://www.genecards.org/cgi-bin/carddisp.pl?gene=STX17	https://ghr.nlm.nih.gov/gene/STX17	http://www.genecards.org/cgi-bin/carddisp.pl?gene=STX17
Mospd2	0.0444737	motile sperm domain containing 2 [Source:MGI Symbol;Acc:MGI:1924013]	https://ghr.nlm.nih.gov/gene/MOSPD2	http://www.genecards.org/cgi-bin/carddisp.pl?gene=MOSPD2	https://ghr.nlm.nih.gov/gene/MOSPD2	http://www.genecards.org/cgi-bin/carddisp.pl?gene=MOSPD2
Ei24	0.0607609	etoposide induced 2.4 mRNA [Source:MGI Symbol;Acc:MGI:108090]	https://ghr.nlm.nih.gov/gene/EI24	http://www.genecards.org/cgi-bin/carddisp.pl?gene=EI24	https://ghr.nlm.nih.gov/gene/EI24	http://www.genecards.org/cgi-bin/carddisp.pl?gene=EI24
Syne2	0.0766667	synaptic nuclear envelope 2 [Source:MGI Symbol;Acc:MGI:2449316]	https://ghr.nlm.nih.gov/gene/SYNE2	http://www.genecards.org/cgi-bin/carddisp.pl?gene=SYNE2	https://ghr.nlm.nih.gov/gene/SYNE2	http://www.genecards.org/cgi-bin/carddisp.pl?gene=SYNE2
Gpx1	0.0727103	glutathione peroxidase 1 [Source:MGI Symbol;Acc:MGI:104887]	https://ghr.nlm.nih.gov/gene/GPX1	http://www.genecards.org/cgi-bin/carddisp.pl?gene=GPX1	https://ghr.nlm.nih.gov/gene/GPX1	http://www.genecards.org/cgi-bin/carddisp.pl?gene=GPX1
Cpped1	0.0444737	calcineurin-like phosphoesterase domain containing 1 [Source:MGI Symbol;Acc:MGI:2443300]	https://ghr.nlm.nih.gov/gene/CPPED1	http://www.genecards.org/cgi-bin/carddisp.pl?gene=CPPED1	https://ghr.nlm.nih.gov/gene/CPPED1	http://www.genecards.org/cgi-bin/carddisp.pl?gene=CPPED1
E230001N04Rik	0.0766667	RIKEN cDNA E230001N04 gene [Source:MGI Symbol;Acc:MGI:2443549]	https://ghr.nlm.nih.gov/gene/E230001N04RIK	http://www.genecards.org/cgi-bin/carddisp.pl?gene=E230001N04RIK	https://ghr.nlm.nih.gov/gene/E230001N04RIK	http://www.genecards.org/cgi-bin/carddisp.pl?gene=E230001N04RIK
Zbtb16	0.0522973	zinc finger and BTB domain containing 16 [Source:MGI Symbol;Acc:MGI:103222]	https://ghr.nlm.nih.gov/gene/ZBTB16	http://www.genecards.org/cgi-bin/carddisp.pl?gene=ZBTB16	https://ghr.nlm.nih.gov/gene/ZBTB16	http://www.genecards.org/cgi-bin/carddisp.pl?gene=ZBTB16
Polr1c	0.0915979	polymerase (RNA) I polypeptide C [Source:MGI Symbol;Acc:MGI:103288]	https://ghr.nlm.nih.gov/gene/POLR1C	http://www.genecards.org/cgi-bin/carddisp.pl?gene=POLR1C	https://ghr.nlm.nih.gov/gene/POLR1C	http://www.genecards.org/cgi-bin/carddisp.pl?gene=POLR1C
Arfgef1	0.0915979	ADP-ribosylation factor guanine nucleotide-exchange factor 1(brefeldin A-inhibited) [Source:MGI Symbol;Acc:MGI:2442988]	https://ghr.nlm.nih.gov/gene/ARFGEF1	http://www.genecards.org/cgi-bin/carddisp.pl?gene=ARFGEF1	https://ghr.nlm.nih.gov/gene/ARFGEF1	http://www.genecards.org/cgi-bin/carddisp.pl?gene=ARFGEF1
Shroom4	0.0444737	shroom family member 4 [Source:MGI Symbol;Acc:MGI:2685570]	https://ghr.nlm.nih.gov/gene/SHROOM4	http://www.genecards.org/cgi-bin/carddisp.pl?gene=SHROOM4	https://ghr.nlm.nih.gov/gene/SHROOM4	http://www.genecards.org/cgi-bin/carddisp.pl?gene=SHROOM4
Ano3	0.0607609	anoctamin 3 [Source:MGI Symbol;Acc:MGI:3613666]	https://ghr.nlm.nih.gov/gene/ANO3	http://www.genecards.org/cgi-bin/carddisp.pl?gene=ANO3	https://ghr.nlm.nih.gov/gene/ANO3	http://www.genecards.org/cgi-bin/carddisp.pl?gene=ANO3
Cd80	0.0607609	CD80 antigen [Source:MGI Symbol;Acc:MGI:101775]	https://ghr.nlm.nih.gov/gene/CD80	http://www.genecards.org/cgi-bin/carddisp.pl?gene=CD80	https://ghr.nlm.nih.gov/gene/CD80	http://www.genecards.org/cgi-bin/carddisp.pl?gene=CD80
Rc3h2	0.0522973	ring finger and CCCH-type zinc finger domains 2 [Source:MGI Symbol;Acc:MGI:2442789]	https://ghr.nlm.nih.gov/gene/RC3H2	http://www.genecards.org/cgi-bin/carddisp.pl?gene=RC3H2	https://ghr.nlm.nih.gov/gene/RC3H2	http://www.genecards.org/cgi-bin/carddisp.pl?gene=RC3H2
5830417I10Rik	0.0444737	RIKEN cDNA 5830417I10 gene [Source:MGI Symbol;Acc:MGI:1923272]	https://ghr.nlm.nih.gov/gene/5830417I10RIK	http://www.genecards.org/cgi-bin/carddisp.pl?gene=5830417I10RIK	https://ghr.nlm.nih.gov/gene/5830417I10RIK	http://www.genecards.org/cgi-bin/carddisp.pl?gene=5830417I10RIK
Rab9	0.0766667	RAB9, member RAS oncogene family [Source:MGI Symbol;Acc:MGI:1890695]	https://ghr.nlm.nih.gov/gene/RAB9	http://www.genecards.org/cgi-bin/carddisp.pl?gene=RAB9	https://ghr.nlm.nih.gov/gene/RAB9	http://www.genecards.org/cgi-bin/carddisp.pl?gene=RAB9
4930412C18Rik	0.0866452	RIKEN cDNA 4930412C18 gene [Source:MGI Symbol;Acc:MGI:2443490]	https://ghr.nlm.nih.gov/gene/4930412C18RIK	http://www.genecards.org/cgi-bin/carddisp.pl?gene=4930412C18RIK	https://ghr.nlm.nih.gov/gene/4930412C18RIK	http://www.genecards.org/cgi-bin/carddisp.pl?gene=4930412C18RIK
A930001C03Rik	0.0915979	RIKEN cDNA A930001C03 gene [Source:MGI Symbol;Acc:MGI:2441838]	https://ghr.nlm.nih.gov/gene/A930001C03RIK	http://www.genecards.org/cgi-bin/carddisp.pl?gene=A930001C03RIK	https://ghr.nlm.nih.gov/gene/A930001C03RIK	http://www.genecards.org/cgi-bin/carddisp.pl?gene=A930001C03RIK
AC139214.1	0.0522973		https://ghr.nlm.nih.gov/gene/AC139214.1	http://www.genecards.org/cgi-bin/carddisp.pl?gene=AC139214.1	https://ghr.nlm.nih.gov/gene/AC139214.1	http://www.genecards.org/cgi-bin/carddisp.pl?gene=AC139214.1
