# Supplementary material for: Distinct vascular genomic response of proton and gamma radiation—A pilot investigation
Source: PLoS One. 2019 Feb 11;14(2):e0207503. doi: 10.1371/journal.pone.0207503 (PMC6370185; doi:10.1371/journal.pone.0207503)
Supplement: S5 Table — (XLSX) [file pone.0207503.s005.xlsx]

## Sheet: S3_table
S5 Table. Expression of the dose-responsive genes to both gamma and proton radiation, at q-value <= 0.1
	Proton											Gamma
Gene symbol	0 cGy	5 cGy	10 cGy	25 cGy	50 cGy	75 cGy	100 cGy	125 cGy	150 cGy	200 cGy		0 cGy	5 cGy	10 cGy	25 cGy	50 cGy	75 cGy	100 cGy	125 cGy	150 cGy	200 cGy
Aen	133	164	177	236	252	301	365	354	458	621		160	145	166	237	282	347	420	425	424	634
Dcxr	95	101	98	130	131	195	187	233	203	214		66	71	92	94	126	182	211	213	204	226
Ddx3x	3045	2748	3072	3164	3365	3195	3566	3345	4262	3862		2448	2700	2900	2682	2963	3139	3162	3579	4279	4480
Trp53inp1	526	412	545	962	667	760	1024	1267	2177	1783		439	489	689	599	720	1198	1078	1759	2243	2175
Cdkn1a	345	563	546	1027	1039	1380	1639	1809	2977	2777		366	262	517	845	1035	1853	2164	2373	2188	2937
Eif2ak2	88	79	100	95	105	126	111	127	172	136		73	69	90	91	83	97	108	91	156	142
Ccng1	704	701	784	883	1031	1863	1213	1502	2191	2516		727	640	789	1025	1147	1284	1595	1572	1818	2286
Commd3	371	433	396	448	481	586	545	565	657	655		377	371	384	398	492	485	570	588	609	588
Ddit4l	14	25	19	28	51	49	58	80	72	109		20	9	26	34	37	54	58	61	64	79
Gtse1	7	11	9	15	21	28	24	42	39	66		3	1	7	18	19	26	33	38	31	68
Ephx1	885	954	1022	1295	1576	1426	1837	2387	2316	2531		1153	762	893	1446	1543	2028	2230	2102	2137	2408
Mdm2	376	377	400	442	455	455	473	497	580	686		332	332	341	393	423	481	475	504	563	579
Cd80	5	6	14	11	9	15	16	19	16	24		8	0	2	9	9	14	11	11	17	32
Eda2r	13	24	25	36	61	88	58	81	152	181		20	5	18	45	46	68	119	96	116	186
Igf2r	622	534	613	678	636	663	688	885	1193	1157		600	507	584	579	685	796	813	827	945	1268
Ano3	1	2	3	2	6	10	7	18	34	23		2	2	2	4	4	14	6	12	23	26
Bax	164	202	181	275	309	283	330	402	363	420		191	182	212	267	281	336	384	379	388	424
Slc19a2	51	55	65	83	95	123	100	119	135	190		54	44	66	76	79	103	124	114	129	126
9030617O03Rik	54	50	66	106	99	221	136	194	251	255		52	42	41	85	113	154	191	174	208	209
